# Supplementary material for: Composition and organization of active centromere sequences in complex genomes
Source: BMC Genomics. 2012 Jul 20;13:324. doi: 10.1186/1471-2164-13-324 (PMC3422206; doi:10.1186/1471-2164-13-324)
Supplement: Additional file 2 — Table S1. Global satellite descriptions and relative abundance and location in the canFam2.0 assembly. [file 1471-2164-13-324-S2.xlsx]

## Sheet: Supplemental_Table1.csv
Supplemental Table 1: Dog Satellite Families (canFam2.0)
Canine Satellite Family Name	Monomer Periodicity (bp)	canFam2.0 WGS Satelite (bp, 7.5x coverage)	Total Array Size (bp, est. 1X coverage)	Present in Current Assembled Chromosomes (canFam2.0) (bp)	Within 2Mb of Centromeric Gap (canFam2.0) (bp)	Assigned to Unmapped assembled contigs (chrUn, canFam2.0) (bp)
CarSat1 (Bsp);Repbase	737	327474573	4.36633e+07	17099478	159380	16827423
Sat1CF; Repbase	37	212545017	2.83393e+07	18455280	35290	18363135
Sat2CF	35	15405544	2.05407e+06	1204390	41606	1118960
Sat3CF	183	14733077	1.96441e+06	4702	282	0
CarSat2;Repbase	114	5881357	784181	389822	96491	161549
CarSat3; Repbase	84	4603856	613848	439362	28327	5425
Sat4CF	17	1559626	207950	7981	1266	0
Sat5CF	14	1550042	206672	14673	576	240
Sat6CF	122	1406032	187471	2696	0	0
Sat7CF	71	1144924	152656	110373	5247	53341
Sat8CF	411	890440	118725	68163	1016	68163
Sat9CF	161	560263	74701.7	2774	0	2774
Sat10CF	119	457811	61041.5	34481	0	34481
Sat11CF	53	405517	54068.9	34677	0	6086
Sat12CF	743	372971	49729.5	25705	55	0
Sat13CF	39	353129	47083.9	5053	2707	0
Sat14CF	34	313407	41787.6	16461	523	89
Sat15CF	16	253418	33789.1	19376	0	8417
Sat16CF	36	183604	24480.5	5452	710	109
Sat17CF	27	175795	23439.3	12840	638	0
Sat18CF	659	171512	22868.3	11246	397	1537
Sat19CF	278	165268	22035.7	13361	836	1414
Sat20CF	205	164751	21966.8	28877	0	0
Sat21CF	50	163126	21750.1	12947	999	1003
Sat22CF	69	152215	20295.3	18982	0	0
Sat23CF	63	124784	16637.9	3243	536	0
Sat24CF	60	124746	16632.8	4697	511	0
Sat25CF	1833	124688	16625.1	16707	0	0
Sat26CF	53	124135	16551.3	25050	131	0
Sat27CF	50	115729	15430.5	8561	0	0
Sat28CF	1050	104611	13948.1	8618	1001	363
Sat29CF	538	102667	13688.9	8946	3239	3651
Sat30CF	32	102182	13624.3	11575	1176	0
Sat31CF	117	101538	13538.4	16909	0	0
Sat32CF	22	101126	13483.5	11842	0	0
Sat33CF	27	100484	13397.9	12142	0	0
Sat34CF	19	92953	12393.7	6324	1001	0
Sat35CF	990	92379	12317.2	8587	0	0
Sat36CF	75	91825	12243.3	7221	0	874
DYZ1-like (HSATII/GATTG/CATTC);Repbase	5	90899	12119.9	1522	0	325
Sat37CF	19	90184	12024.5	5014	0	0
Sat38CF	127	89576	11943.5	11270	501	0
Sat39CF	13	83334	11111.2	7010	0	0
Sat40CF	22	82644	11019.2	17729	0	13235
Sat41CF	17	82340	10978.7	6599	107	0
Sat42CF	121	81994	10932.5	9503	1978	0
Sat43CF	22	79823	10643.1	6574	88	327
Sat44CF	34	78541	10472.1	3728	298	0
Sat45CF	30	77713	10361.7	8516	0	0
Sat46CF	40	77514	10335.2	8991	0	0
Sat47CF	960	77512	10334.9	6375	221	0
Sat48CF	73	75316	10042.1	4450	0	0
Sat49CF	231	73607	9814.3	7048	3649	638
Sat50CF	827	73563	9808.4	7829	0	0
Sat51CF	22	73353	9780.4	5764	0	0
Sat52CF	49	72771	9702.8	10030	771	0
Sat53CF	18	71777	9570.3	4991	1446	0
Sat54CF	15	71393	9519.1	7935	0	7935
Sat55CF	37	70545	9406	3953	0	0
Sat56CF	49	70315	9375.3	9841	0	0
Sat57CF	24	67803	9040.4	4968	1380	0
Sat58CF	52	67295	8972.7	3362	0	0
Sat59CF	88	67133	8951.1	6955	0	0
Sat60CF	35	67039	8938.5	7339	428	0
Sat61CF	501	66489	8865.2	10723	0	0
Sat62CF	183	66454	8860.5	6532	200	0
Sat63CF	78	62538	8338.4	5785	0	0
Sat64CF	17	61128	8150.4	4807	0	0
Sat65CF	885	60859	8114.5	4986	495	0
Sat66CF	50	60530	8070.7	6075	0	0
Sat67CF	110	58758	7834.4	6071	0	0
Sat68CF	18	57817	7708.9	1913	0	0
Sat69CF	20	56413	7521.7	2888	307	0
Sat70CF	32	56201	7493.5	9864	0	0
Sat71CF	28	55100	7346.7	7768	0	0
SUBTEL_sa;Repbase	6	55070	7342.7	3705	263	0
Sat72CF	19	53679	7157.2	6306	79	0
Sat73CF	78	53132	7084.3	3173	0	0
Sat74CF	54	52830	7044	5964	0	0
Sat75CF	60	52017	6935.6	4254	0	0
Sat76CF	312	51609	6881.2	2818	0	0
Sat77CF	33	51536	6871.5	13294	0	0
Sat78CF	608	51201	6826.8	1299	1150	0
Sat79CF	134	50696	6759.5	6616	377	729
Sat80CF	25	49272	6569.6	2385	0	0
Sat81CF	20	49203	6560.4	2926	0	0
Sat82CF	92	48609	6481.2	4253	0	4253
Sat83CF	392	42494	5665.9	4374	0	0
Sat84CF	19	42428	5657.1	3346	445	0
Sat85CF	33	41787	5571.6	5775	0	0
Sat86CF	78	41784	5571.2	4167	0	0
Sat87CF	22	41441	5525.5	2868	0	0
Sat88CF	66	41414	5521.9	3566	0	0
Sat89CF	99	38880	5184	4587	0	0
Sat90CF	15	38392	5118.9	3943	0	3943
Sat91CF	31	38315	5108.7	3753	1216	0
Sat92CF	21	37996	5066.1	1820	0	0
Sat93CF	97	37506	5000.8	5580	599	0
Sat94CF	19	37127	4950.3	5198	0	0
Sat95CF	40	36486	4864.8	2233	0	0
Sat96CF	14	36166	4822.1	3336	0	0
Sat97CF	884	35807	4774.3	6080	616	0
Sat98CF	228	35337	4711.6	3545	1058	0
Sat99CF	108	34693	4625.7	1840	0	0
Sat100CF	27	33721	4496.1	3903	0	0
Sat101CF	69	33646	4486.1	1817	0	0
Sat102CF	149	33637	4484.9	4457	37	0
Sat103CF	48	33367	4448.9	3944	0	0
Sat104CF	32	33228	4430.4	2454	0	0
Sat105CF	73	33090	4412	8148	0	0
Sat106CF	51	33041	4405.5	3525	0	0
Sat107CF	44	32303	4307.1	2837	0	0
Sat108CF	52	31760	4234.7	2878	0	0
Sat109CF	1857	31756	4234.1	4402	50	102
Sat110CF	144	31543	4205.7	2275	0	0
Sat111CF	74	31409	4187.9	4603	0	366
Sat112CF	14	30370	4049.3	2462	0	0
Sat113CF	53	30085	4011.3	1581	1445	0
Sat114CF	35	29847	3979.6	3433	384	0
Sat115CF	17	29432	3924.3	7514	0	0
Sat116CF	46	28584	3811.2	1925	0	0
Sat117CF	25	28308	3774.4	1425	0	0
Sat118CF	333	27476	3663.5	2013	1568	0
Sat119CF	48	26876	3583.5	5396	0	0
Sat120CF	41	26577	3543.6	3732	0	0
Sat121CF	69	26299	3506.5	1782	0	0
Sat122CF	53	25700	3426.7	2360	0	0
Sat123CF	33	25596	3412.8	2815	0	0
Sat124CF	47	25556	3407.5	1710	0	0
Sat125CF	52	25202	3360.3	2868	1446	0
Sat126CF	120	24342	3245.6	5682	0	0
Sat127CF	16	24253	3233.7	4127	0	0
Sat128CF	366	23735	3164.7	1404	75	0
Sat129CF	1647	23343	3112.4	2174	0	0
Sat130CF	59	23101	3080.1	2285	0	0
Sat131CF	470	22991	3065.5	4692	0	0
Sat132CF	52	22956	3060.8	2367	142	0
Sat133CF	17	22464	2995.2	1799	0	0
Sat134CF	75	22442	2992.3	3033	0	0
Sat135CF	16	21960	2928	2880	0	0
Sat136CF	24	20885	2784.7	1422	0	0
Sat137CF	225	20271	2702.8	2269	0	0
Sat138CF	35	20256	2700.8	1342	0	0
Sat139CF	198	19793	2639.1	1688	0	0
Sat140CF	37	19783	2637.7	2130	1663	0
Sat141CF	100	19160	2554.7	1619	0	0
Sat142CF	18	19126	2550.1	1512	0	0
Sat143CF	20	18851	2513.5	2222	0	0
Sat144CF	28	18752	2500.3	2225	927	0
Sat145CF	48	18170	2422.7	3973	0	0
Sat146CF	433	17991	2398.8	1677	1522	0
Sat147CF	48	17683	2357.7	2593	0	0
Sat148CF	31	17643	2352.4	1081	0	0
Sat149CF	30	17098	2279.7	3980	0	0
Sat150CF	270	17084	2277.9	2099	0	0
Sat151CF	256	17002	2266.9	1369	0	0
Sat152CF	40	16915	2255.3	1323	0	0
Sat153CF	44	16867	2248.9	2837	0	2837
Sat154CF	38	16758	2234.4	1748	0	0
Sat155CF	40	16221	2162.8	1228	0	0
Sat156CF	17	15658	2087.7	2692	0	0
Sat157CF	14	15637	2084.9	2144	0	0
Sat158CF	191	15507	2067.6	3600	0	0
Sat159CF	42	15154	2020.5	1068	0	0
Sat160CF	171	13795	1839.3	1483	0	0
Sat161CF	141	13669	1822.5	1229	0	0
Sat162CF	30	13578	1810.4	1184	0	0
Sat163CF	74	13329	1777.2	1791	0	0
Sat164CF	19	13236	1764.8	2137	0	0
Sat165CF	54	13175	1756.7	1939	0	0
Sat166CF	18	12974	1729.9	2388	174	0
Sat167CF	261	12831	1710.8	1163	0	0
Sat168CF	46	12511	1668.1	2593	0	0
Sat169CF	214	12431	1657.5	1416	0	0
Sat170CF	231	12128	1617.1	1284	229	0
Sat171CF	540	12107	1614.3	1665	0	0
Sat172CF	27	12010	1601.3	1937	0	0
Sat173CF	20	11973	1596.4	2669	0	0
Sat174CF	82	11005	1467.3	1215	0	0
Sat175CF	60	10954	1460.5	1409	0	0
Sat176CF	591	10720	1429.3	2857	153	0
Sat177CF	27	10597	1412.9	1777	0	0
Sat178CF	29	10254	1367.2	1309	0	0
Sat179CF	28	10243	1365.7	2114	0	0
Sat180CF	14	10165	1355.3	1448	0	0
Sat181CF	62	9845	1312.7	1474	0	0
Sat182CF	228	8657	1154.3	1840	0	0
Sat183CF	117	8005	1067.3	1001	0	0
Sat184CF	1763	7085	944.7	1127	0	0
Sat185CF	607	6698	893.1	1106	0	0
Sat186CF	117	6648	886.4	1743	0	0
