# Supplementary material for: Composition and organization of active centromere sequences in complex genomes
Source: BMC Genomics. 2012 Jul 20;13:324. doi: 10.1186/1471-2164-13-324 (PMC3422206; doi:10.1186/1471-2164-13-324)
Supplement: Additional file 4 — Table S3. Paired read data between abundant (estimated ≥100 kb) satellite families. [file 1471-2164-13-324-S4.xlsx]

## Sheet: Supplemental_Table2.csv
Supplemental Table 3: Paired Read Satellite Organization
	CarSat1	%	CarSat2	%	CarSat3	%	Sat1CF	%	Sat2CF	%	Sat3CF	%	Sat4CF	%	Sat5CF	%	Sat6CF	%	Sat7CF	%	Sat8CF	%
CarSat1	360163	95.8712	258	2.3871	1	0.0113	5368	2.2384	1383	8.3368	2101	6.6698	192	3.0151	0	0	239	6.4351	0	0	1	0.1224
CarSat2	4013	1.0682	5103	47.215	7	0.0793	41	0.0171	17	0.1025	21	0.0667	0	0	0	0	8	0.2154	9	0.5357	0	0
CarSat3	1	0.0003	7	0.0648	137	1.5515	0	0	0	0	0	0	0	0	0	0	0	0	0	0	0	0
Sat1CF	5162	1.3741	34	0.3146	0	0	235639	98.2574	174	1.0489	0	0	0	0	0	0	0	0	0	0	0	0
Sat2CF	1407	0.3745	17	0.1573	0	0	173	0.0721	256	1.5432	51	0.1619	9	0.1413	0	0	4	0.1077	0	0	0	0
Sat3CF	2231	0.5939	21	0.1943	0	0	24643	10.2757	51	0.3074	4010	12.7302	548	8.6055	0	0	355	9.5584	0	0	0	0
Sat4CF	195	0.0519	0	0	0	0	5834	2.4327	9	0.0543	713	2.2635	141	2.2142	0	0	62	1.6694	0	0	0	0
Sat5CF	1	0.0003	0	0	0	0	1	0.0004	0	0	0	0	0	0	38	0.9048	0	0	0	0	0	0
Sat6CF	257	0.0684	8	0.074	0	0	2990	1.2468	4	0.0241	433	1.3746	62	0.9736	0	0	53	1.427	0	0	0	0
Sat7CF	0	0	9	0.0833	0	0	0	0	0	0	0	0	0	0	0	0	0	0	222	13.2143	0	0
Sat8CF	2	0.0005	0	0	0	0	0	0	0	0	0	0	0	0	0	0	0	0	0	0	555	67.9315
