# Supplementary material for: Composition and organization of active centromere sequences in complex genomes
Source: BMC Genomics. 2012 Jul 20;13:324. doi: 10.1186/1471-2164-13-324 (PMC3422206; doi:10.1186/1471-2164-13-324)
Supplement: Additional file 5 — Table S4. Annotation of centromeric associated unmapped contigs. [file 1471-2164-13-324-S5.xlsx]

## Sheet: Supplemental_Table4.csv
Supplemental Table 4: Paired Read and Mate Pair Annotation of unmapped CanFam2.0 contigs to canine centromeric regions
Pericen Contig	canFam2.0_chr	canFam2.0_chrS	canFam2.0_chrE	canFam2.0_bp	Total Number of Paired Read Links to Centromeric Database	Paired Read Links to CarSat1	Paired Read Links to CarSat2	Paired Read Links to Sat1CF	Paired Read Links to Sat2CF	Paired Read Links to Sat3CF	Paired Read Links to Sat4CF	Paired Read Links to Sat6CF	Unique bases (defined by RM + Satellite Libraries)	Segmental Duplication (unique + repeats) bp (Nicholas et al).	Segmental Duplication ( unique only ) bp	non-RefSeq canine mRNAs	PhastCons (bp)	Non-Dog; other RefSeq
contig_2095	chrUn	50745230	50747360	2130	2	0	0	0	2	0	0	0	0	0	0	0	0	0
contig_5303	chrUn	82289023	82295218	6195	6	3	0	1	1	0	0	1	437	0	0	0	0	0
contig_5734	chrUn	35433563	35478852	45289	34	17	0	4	13	0	0	0	2899	30206	2899	0	38	0
contig_21733	chrUn	15422702	15440929	18227	4	0	0	0	4	0	0	0	926	405	0	0	0	0
contig_1248	chrUn	60389159	60395432	6273	2	0	0	0	2	0	0	0	601	0	0	0	34	0
contig_4981	chrUn	67213853	67227178	13325	15	15	0	0	0	0	0	0	0	0	0	0	0	0
contig_7726	chrUn	55839042	55862482	23440	26	26	0	0	0	0	0	0	586	0	0	0	310	AK094886 AF258580
contig_827	chrUn	53503999	53509035	5036	5	5	0	0	0	0	0	0	0	1857	0	0	0	0
contig_3145	chrUn	54411278	54412983	1705	2	2	0	0	0	0	0	0	279	0	0	0	0	0
contig_3417	chrUn	33449605	33451380	1775	3	0	0	0	3	0	0	0	0	1775	0	0	0	0
contig_7166	chrUn	74876620	74885651	9031	5	0	0	4	1	0	0	0	3168	0	0	0	0	EZ511174
contig_4976	chrUn	43539521	43547035	7514	4	0	0	0	4	0	0	0	198	4743	197	0	0	0
contig_12994	chrUn	47884050	47890033	5983	5	2	0	0	3	0	0	0	106	0	0	0	0	0
contig_539	chrUn	32116435	32140611	24176	6	0	0	0	6	0	0	0	2333	2495	0	0	0	0
contig_9546	chrUn	14597660	14761856	164196	102	0	0	0	102	0	0	0	18175	12016	1086	0	63	0
contig_29759	chrUn	29696083	29724415	28332	34	26	0	2	5	1	0	0	1653	7452	406	0	0	0
contig_7512	chrUn	17038922	17046109	7187	3	0	0	0	3	0	0	0	0	5491	0	0	0	0
contig_1499	chrUn	39115875	39137460	21585	6	2	0	0	4	0	0	0	14083	12856	8454	0	249	0
contig_15231	chrUn	43220421	43256599	36178	39	2	0	0	37	0	0	0	4447	13343	1058	0	19	0
contig_24672	chrUn	29908103	29938650	30547	4	0	0	0	4	0	0	0	2267	16131	2161	0	34	0
contig_16926	chrUn	20833612	20839116	5504	4	0	0	1	3	0	0	0	463	3589	463	0	0	0
contig_30878	chrUn	22059422	22103508	44086	23	0	0	0	23	0	0	0	4278	10003	1175	0	84	0
contig_16722	chrUn	15576350	15601188	24838	44	25	0	13	1	4	1	0	1441	13322	881	0	0	0
contig_11410	chrUn	8357513	8530508	172995	112	0	0	0	112	0	0	0	19806	0	0	0	91	0
contig_29419	chrUn	34306306	34321561	15255	43	0	0	0	43	0	0	0	1962	8762	1712	0	33	0
contig_14012	chrUn	55496832	55520657	23825	68	37	0	17	8	3	0	3	1109	12656	1109	0	0	0
contig_3434	chrUn	33525834	33534815	8981	7	0	0	0	7	0	0	0	847	8976	842	0	0	0
contig_30012	chrUn	10805941	10872381	66440	42	0	0	0	42	0	0	0	7356	7497	816	0	63	0
contig_7798	chrUn	49916539	49947554	31015	51	21	30	0	0	0	0	0	2035	0	0	0	0	0
contig_14076	chrUn	12706504	12935998	229494	56	0	0	43	0	5	7	1	0	0	0	0	0	0
contig_32242	chrUn	42381481	42431486	50005	8	0	0	7	0	1	0	0	0	0	0	0	0	HP439225
contig_12987	chrUn	51109294	51119682	10388	27	27	0	0	0	0	0	0	3081	0	0	0	55	0
contig_21460	chrUn	24732983	24786024	53041	41	0	0	37	0	4	0	0	0	0	0	0	0	0
contig_7273	chrUn	71300262	71311084	10822	2	0	0	0	2	0	0	0	1123	10740	1123	0	0	0
contig_2185	chrUn	67090725	67096722	5997	5	0	0	0	5	0	0	0	0	0	0	0	0	0
contig_3425	chrUn	33483107	33484817	1710	2	0	0	0	2	0	0	0	0	0	0	0	0	0
contig_7437	chrUn	29500038	29532580	32542	16	0	0	0	16	0	0	0	4593	19222	2634	0	132	0
contig_10668	chrUn	27923192	27969701	46509	279	252	1	14	9	1	0	2	3193	5936	0	0	0	0
contig_2877	chrUn	41623202	41637939	14737	7	0	0	0	7	0	0	0	0	5896	0	0	0	0
contig_6205	chrUn	24898710	25051398	152688	18	0	0	15	0	0	3	0	0	1141	0	0	0	0
contig_25829	chrUn	3632830	4138985	506155	17	0	0	17	0	0	0	0	0	0	0	0	0	0
contig_7117	chrUn	48838325	48872554	34229	12	11	0	1	0	0	0	0	277	10595	277	0	0	0
contig_29932	chrUn	58065051	58086080	21029	36	31	0	0	5	0	0	0	313	9090	313	0	0	0
contig_14858	chrUn	26349985	26379474	29489	9	0	0	7	0	1	1	0	0	0	0	0	0	0
contig_10294	chrUn	19904928	19946284	41356	57	10	0	1	46	0	0	0	2645	15241	1618	0	0	0
contig_29741	chrUn	13225742	13266545	40803	20	1	0	3	15	1	0	0	2895	7523	1085	0	0	0
contig_30570	chrUn	35791245	35870967	79722	3	0	0	3	0	0	0	0	0	0	0	0	0	0
contig_21720	chrUn	23227244	23265833	38589	22	0	0	0	22	0	0	0	5124	11735	1635	0	21	0
contig_1527	chrUn	49246830	49249349	2519	5	0	0	4	0	1	0	0	0	0	0	0	0	0
contig_1899	chrUn	54748619	54751502	2883	2	0	0	0	2	0	0	0	1012	2850	1011	0	0	0
contig_7121	chrUn	79528925	79536089	7164	3	0	0	2	0	1	0	0	153	0	0	0	0	0
contig_32245	chrUn	57389995	57412009	22014	13	0	0	0	13	0	0	0	3262	15064	2789	0	0	0
contig_29954	chrUn	32957485	32993081	35596	74	57	0	0	17	0	0	0	1622	5886	0	0	94	0
contig_7232	chrUn	35183208	35266499	83291	14	0	0	13	0	1	0	0	0	0	0	0	0	0
contig_32302	chrUn	1070367	1119519	49152	18	0	0	0	18	0	0	0	6612	0	0	AB012223	67	0
contig_5410	chrUn	79830116	79837170	7054	3	3	0	0	0	0	0	0	274	3632	274	0	0	DQ465810
contig_29963	chrUn	6243702	6275555	31853	14	0	0	0	14	0	0	0	2106	0	0	0	0	0
contig_423	chrUn	49042617	49056583	13966	4	0	0	0	4	0	0	0	1840	9122	1524	0	0	0
contig_10276	chrUn	24205535	24246859	41324	83	49	0	15	11	5	0	3	6071	11337	4408	0	0	0
contig_5692	chrUn	28325587	28343411	17824	5	0	0	0	5	0	0	0	1133	8360	883	0	34	0
contig_15028	chrUn	78013443	78021166	7723	3	1	0	1	1	0	0	0	0	0	0	0	0	0
contig_7284	chrUn	58598629	58619077	20448	39	33	0	6	0	0	0	0	536	0	0	0	0	0
contig_15255	chrUn	38937950	38979554	41604	42	17	0	25	0	0	0	0	178	0	0	0	0	0
contig_11416	chrUn	8686799	8739923	53124	22	0	0	1	21	0	0	0	4259	0	0	0	72	0
contig_2618	chrUn	49093676	49095003	1327	5	3	0	1	0	1	0	0	0	0	0	0	0	0
contig_5173	chrUn	55120869	55145254	24385	30	18	0	1	11	0	0	0	407	9309	407	0	0	0
contig_17440	chrUn	28416595	28444026	27431	12	0	0	0	12	0	0	0	3160	173	0	0	29	0
contig_30883	chrUn	39488898	39504543	15645	29	1	0	20	0	2	0	6	158	0	0	0	0	0
contig_14337	chrUn	46862160	46866728	4568	6	0	0	5	0	1	0	0	0	0	0	0	0	0
contig_15201	chrUn	48067288	48078848	11560	7	0	0	0	7	0	0	0	697	0	0	0	0	0
contig_9552	chrUn	14860319	14924846	64527	89	57	0	1	31	0	0	0	4776	18629	1952	0	117	0
contig_1843	chrUn	55755635	55761190	5555	2	0	0	0	2	0	0	0	238	0	0	0	0	0
contig_21728	chrUn	15073505	15135613	62108	33	0	0	0	33	0	0	0	6340	3583	107	0	73	0
contig_6262	chrUn	81512923	81519363	6440	12	11	0	0	1	0	0	0	469	0	0	0	254	0
contig_7192	chrUn	28011909	28109187	97278	214	120	0	5	86	1	0	2	9615	15223	2571	0	343	0
contig_7674	chrUn	36793285	36830422	37137	96	0	0	71	0	16	0	9	0	0	0	0	0	0
contig_7574	chrUn	57990205	58003307	13102	2	0	0	1	1	0	0	0	0	0	0	0	0	0
contig_4934	chrUn	68240104	68252731	12627	10	0	0	0	10	0	0	0	945	0	0	0	260	0
contig_635	chrUn	60097798	60110132	12334	9	0	0	0	9	0	0	0	1518	1856	707	0	0	AK091453
contig_7109	chrUn	38980554	38990332	9778	24	0	0	18	0	1	5	0	313	0	0	0	0	0
contig_29978	chrUn	26800512	27001389	200877	17	0	0	15	0	2	0	0	0	0	0	0	0	0
contig_5868	chrUn	85515895	85520590	4695	2	2	0	0	0	0	0	0	2431	0	0	0	0	0
contig_7201	chrUn	53887209	53913364	26155	14	0	0	0	14	0	0	0	4499	0	0	0	0	DQ866713
contig_3679	chrUn	36736887	36757028	20141	40	9	0	10	12	9	0	0	6301	4381	279	0	0	0
contig_21710	chrUn	30847428	30879058	31630	14	0	0	0	14	0	0	0	4159	7143	107	0	72	0
contig_5606	chrUn	46132179	46143309	11130	25	25	0	0	0	0	0	0	278	6065	278	0	0	U56725 DQ329512
contig_14330	chrUn	25152907	25200819	47912	7	0	0	7	0	0	0	0	0	0	0	0	0	0
contig_7644	chrUn	11456624	11534342	77718	19	0	0	0	19	0	0	0	8085	332	0	0	68	0
contig_14591	chrUn	68661038	68673373	12335	2	1	1	0	0	0	0	0	0	12299	0	0	0	0
contig_618	chrUn	58662052	58664453	2401	2	0	0	0	2	0	0	0	0	0	0	0	0	0
contig_21747	chrUn	44193968	44201821	7853	2	0	0	0	2	0	0	0	287	0	0	0	0	AB196917
contig_15786	chrUn	55872936	55875567	2631	6	0	0	4	0	2	0	0	0	0	0	0	0	0
contig_14028	chrUn	48252915	48281876	28961	21	2	0	0	19	0	0	0	1925	22978	1925	0	0	0
contig_7229	chrUn	43808014	43815160	7146	4	0	0	0	4	0	0	0	107	0	0	0	0	0
contig_5997	chrUn	67982174	67994983	12809	16	0	0	0	16	0	0	0	1531	10491	1531	0	0	0
contig_14025	chrUn	18792719	18809102	16383	25	0	0	0	25	0	0	0	2798	7690	1389	0	0	0
contig_15263	chrUn	63743896	63759893	15997	6	2	0	2	1	1	0	0	1877	9043	1611	0	0	0
contig_32296	chrUn	774780	878615	103835	42	1	0	0	41	0	0	0	11226	0	0	AB012223	86	0
contig_729	chrUn	67588680	67590383	1703	3	0	0	0	3	0	0	0	0	0	0	0	0	0
contig_14618	chrUn	25572248	25786845	214597	22	0	0	18	0	4	0	0	0	0	0	0	0	0
contig_7144	chrUn	56771587	56780969	9382	12	8	0	4	0	0	0	0	1380	9218	1255	0	0	0
contig_15818	chrUn	60488368	60507322	18954	24	17	0	4	0	3	0	0	0	0	0	0	0	0
contig_14589	chrUn	59340966	59360779	19813	19	19	0	0	0	0	0	0	550	0	0	0	267	0
contig_1931	chrUn	56174798	56177881	3083	2	0	0	2	0	0	0	0	0	0	0	0	0	0
contig_468	chrUn	41852783	41864009	11226	2	0	0	1	1	0	0	0	7162	0	0	0	431	0
contig_29956	chrUn	5960778	5986757	25979	15	0	0	0	15	0	0	0	2166	0	0	0	34	0
contig_26476	chrUn	22925125	22947538	22413	104	0	0	0	104	0	0	0	1488	3420	0	0	0	0
contig_16733	chrUn	15919707	15924124	4417	2	0	0	0	2	0	0	0	250	4417	250	0	0	0
contig_13333	chrUn	42947299	42990018	42719	6	0	0	5	0	1	0	0	0	0	0	0	0	0
contig_5557	chrUn	63449233	63465401	16168	22	1	0	16	0	5	0	0	133	0	0	0	0	0
contig_22183	chrUn	28813234	28888227	74993	10	0	0	7	0	3	0	0	0	0	0	0	0	0
contig_4975	chrUn	43504321	43528479	24158	40	22	0	15	3	0	0	0	6894	0	0	0	0	0
contig_14088	chrUn	26771720	26799512	27792	42	26	0	3	12	1	0	0	2011	11774	401	0	269	0
contig_32295	chrUn	631877	774471	142594	51	0	0	0	51	0	0	0	13267	0	0	AB012223	103	0
contig_8151	chrUn	51120682	51150027	29345	61	20	0	30	0	11	0	0	258	26712	235	0	0	0
contig_16723	chrUn	15601415	15733054	131639	104	1	0	2	99	2	0	0	9121	387	387	0	0	0
contig_16927	chrUn	20839141	20959696	120555	43	1	0	0	42	0	0	0	12400	6387	405	0	231	EZ512879
contig_29758	chrUn	29663360	29695564	32204	17	1	0	0	16	0	0	0	4373	2843	0	0	183	0
contig_32308	chrUn	1427116	1456251	29135	21	0	0	0	21	0	0	0	1922	0	0	AB012223	114	0
contig_30877	chrUn	22017066	22058838	41772	26	0	0	0	26	0	0	0	3341	13418	107	0	29	0
contig_5010	chrUn	80745669	80752417	6748	2	0	0	2	0	0	0	0	0	0	0	0	0	EZ219872
contig_11396	chrUn	35748181	35751360	3179	2	1	0	0	1	0	0	0	431	0	0	0	0	0
contig_2938	chrUn	62415001	62420108	5107	10	10	0	0	0	0	0	0	775	5107	775	0	0	0
contig_206	chrUn	79625106	79630568	5462	4	0	0	0	4	0	0	0	107	0	0	0	0	0
contig_16745	chrUn	18870033	18900848	30815	9	1	0	0	8	0	0	0	2330	13352	1127	0	0	0
contig_34613	chrUn	22104508	22137485	32977	212	147	4	29	13	19	0	0	1984	16481	1465	0	0	0
contig_1927	chrUn	56154968	56156582	1614	2	0	0	2	0	0	0	0	0	0	0	0	0	0
contig_7116	chrUn	67146880	67150302	3422	9	9	0	0	0	0	0	0	0	0	0	0	0	0
contig_32285	chrUn	28669	64973	36304	49	12	0	0	37	0	0	0	2529	0	0	0	28	0
contig_3146	chrUn	54414808	54416470	1662	3	3	0	0	0	0	0	0	0	0	0	0	0	0
contig_1046	chrUn	54009414	54012613	3199	2	0	0	0	2	0	0	0	0	0	0	0	0	U41636 AK155468 BC100993 BC100991 BC100992 BC157073 AF544011 AY509884 AF544012 AY533200 AY188990 BC156290 BC145562 BC137942 BC139142 BC145058 BC146298 U70369 AF393638 BC148743 AY257250 AK089201 BC152899 BC140988 AY148453
contig_10285	chrUn	24382186	24414682	32496	83	42	0	17	11	10	0	3	7702	14242	2329	0	55	0
contig_5964	chrUn	63134603	63151056	16453	23	23	0	0	0	0	0	0	0	4885	0	0	0	0
contig_10293	chrUn	19849807	19904850	55043	126	91	0	0	35	0	0	0	4840	1414	549	0	34	0
contig_1528	chrUn	49249350	49252903	3553	4	0	0	3	0	1	0	0	0	0	0	0	0	0
contig_29740	chrUn	13207831	13225741	17910	28	13	0	13	0	2	0	0	111	4037	111	0	0	0
contig_15799	chrUn	5402394	5545832	143438	12	0	0	10	0	2	0	0	0	0	0	0	0	0
contig_7589	chrUn	64457181	64472627	15446	21	21	0	0	0	0	0	0	667	10081	114	0	310	EZ606932
contig_7161	chrUn	66006686	66012861	6175	8	8	0	0	0	0	0	0	0	0	0	0	0	0
contig_21461	chrUn	24786186	24867310	81124	11	0	0	11	0	0	0	0	0	1205	0	0	0	0
contig_10292	chrUn	19846850	19849590	2740	3	3	0	0	0	0	0	0	0	0	0	0	0	0
contig_3678	chrUn	36679898	36736403	56505	43	14	0	4	24	1	0	0	2431	3897	0	0	39	0
contig_5949	chrUn	51514131	51543000	28869	9	0	0	0	9	0	0	0	3471	12278	1772	0	0	0
contig_7807	chrUn	14238895	14312623	73728	43	0	0	0	43	0	0	0	8231	19589	1104	0	96	0
contig_8403	chrUn	68098339	68111049	12710	21	21	0	0	0	0	0	0	700	0	0	0	244	AK017483 AF258580
contig_6325	chrUn	37854861	37869748	14887	2	0	0	2	0	0	0	0	0	0	0	0	0	0
contig_13313	chrUn	81196286	81202862	6576	3	1	0	1	0	1	0	0	103	0	0	0	0	0
contig_12986	chrUn	51089972	51109021	19049	46	18	0	10	10	6	0	2	3126	10144	1235	0	0	0
contig_5747	chrUn	78979446	78986804	7358	15	15	0	0	0	0	0	0	0	680	0	0	0	0
contig_29793	chrUn	64880583	64895664	15081	43	0	0	30	0	7	1	5	0	0	0	0	0	0
contig_7143	chrUn	56757656	56770841	13185	19	17	0	0	2	0	0	0	279	6889	279	0	0	0
contig_32304	chrUn	1139426	1210632	71206	48	0	0	0	48	0	0	0	8317	0	0	AB012223	68	0
contig_21727	chrUn	15027532	15073374	45842	30	2	1	1	25	1	0	0	4593	3733	107	0	67	0
contig_10667	chrUn	27910151	27923191	13040	27	27	0	0	0	0	0	0	732	6112	547	0	252	EZ469177
contig_3187	chrUn	45196850	45222374	25524	4	0	0	0	4	0	0	0	4142	14956	2463	0	75	0
contig_21718	chrUn	23211055	23222595	11540	2	0	0	0	2	0	0	0	994	0	0	0	21	0
contig_7416	chrUn	61639812	61647815	8003	16	9	0	4	0	3	0	0	404	7777	404	0	0	0
contig_7224	chrUn	82847073	82853073	6000	12	0	0	5	0	5	0	2	341	0	0	0	0	0
contig_15792	chrUn	4544573	4580863	36290	57	24	0	22	6	3	0	2	2298	0	0	0	0	0
contig_5137	chrUn	82274615	82280822	6207	5	5	0	0	0	0	0	0	0	0	0	0	0	0
contig_7700	chrUn	82043036	82049302	6266	13	0	13	0	0	0	0	0	0	0	0	0	0	BX038314 CT033543
contig_30013	chrUn	10872578	10884489	11911	6	0	0	0	6	0	0	0	252	7694	119	0	0	0
contig_6330	chrUn	45915829	45956592	40763	7	0	0	7	0	0	0	0	0	0	0	0	0	0
contig_2395	chrUn	61715351	61726482	11131	10	10	0	0	0	0	0	0	805	11114	805	0	0	0
contig_7494	chrUn	77340924	77348888	7964	13	0	0	12	0	1	0	0	131	0	0	0	0	0
contig_7212	chrUn	45894819	45914829	20010	2	0	0	0	0	0	0	2	15281	0	0	0	0	0
contig_7575	chrUn	58008047	58016051	8004	5	0	0	0	5	0	0	0	973	0	0	0	0	0
contig_7193	chrUn	28109455	28204470	95015	52	17	0	3	32	0	0	0	6307	20582	1847	0	73	0
contig_7080	chrUn	31037291	31167039	129748	133	53	0	17	59	3	0	1	16078	25740	1651	0	99	0
contig_11467	chrUn	42200271	42213604	13333	62	51	0	3	5	1	0	2	546	6814	279	0	0	DQ245952
contig_32303	chrUn	1120522	1139258	18736	8	0	0	0	8	0	0	0	1255	0	0	AB012223	0	0
contig_29964	chrUn	6395671	6475395	79724	71	0	0	0	71	0	0	0	7248	0	0	0	18	0
contig_29975	chrUn	7002786	7028233	25447	38	22	1	0	15	0	0	0	2867	0	0	0	0	0
contig_32399	chrUn	66651507	66665247	13740	16	5	0	1	9	0	0	1	2828	9422	1032	0	117	AJ430754 AY113116 AJ233735 AY113136 AY113151 AY247658 DQ187523 AF194611 AF103654 AY942077 M80916 AJ133188 HM176097 HM176224 AJ133189 X90550 X90557 X90549 X90556 EF589446 AJ308452
contig_5691	chrUn	28243282	28325586	82304	232	6	0	0	226	0	0	0	7529	24279	1689	0	96	0
contig_12910	chrUn	31509533	31551664	42131	3	0	0	1	0	1	0	1	0	0	0	0	0	0
contig_2878	chrUn	41638468	41643617	5149	2	0	0	0	2	0	0	0	495	5149	495	0	0	0
contig_3416	chrUn	33434314	33449604	15290	6	0	0	0	6	0	0	0	1831	5103	933	0	29	0
contig_7551	chrUn	58435837	58456465	20628	12	12	0	0	0	0	0	0	151	9345	0	0	0	0
contig_5582	chrUn	67870614	67883544	12930	15	12	0	1	0	1	0	1	1083	5346	1083	0	0	0
contig_11401	chrUn	7909992	8047538	137546	227	14	0	9	197	6	1	0	11043	0	0	0	34	0
contig_8901	chrUn	65386017	65400654	14637	41	41	0	0	0	0	0	0	1082	6937	0	0	0	0
contig_15817	chrUn	50799573	50829487	29914	154	94	1	35	10	8	0	6	2814	7113	601	0	0	0
contig_11603	chrUn	55998830	56014954	16124	2	2	0	0	0	0	0	0	1114	0	0	0	0	0
contig_15756	chrUn	17730328	18002891	272563	462	5	0	6	449	1	0	1	23498	10456	599	0	210	0
contig_5148	chrUn	70013344	70024890	11546	24	1	0	15	0	3	0	5	0	0	0	0	0	0
contig_34621	chrUn	22306261	22347483	41222	623	446	0	87	56	16	0	18	2305	1375	0	0	0	0
contig_6313	chrUn	23476298	23609656	133358	10	0	0	9	0	1	0	0	0	0	0	0	0	0
contig_5672	chrUn	63980994	63996808	15814	72	72	0	0	0	0	0	0	546	0	0	0	316	0
contig_31643	chrUn	48945364	48951866	6502	30	16	0	10	0	4	0	0	957	0	0	0	0	0
contig_7694	chrUn	47837231	47847777	10546	2	0	0	0	2	0	0	0	870	0	0	0	0	0
contig_26477	chrUn	22947763	23059352	111589	1374	778	5	151	385	31	0	24	9845	7307	0	0	118	0
contig_29924	chrUn	78144002	78151682	7680	8	6	1	0	1	0	0	0	0	0	0	0	0	0
contig_1846	chrUn	57823714	57832080	8366	3	2	0	0	1	0	0	0	0	0	0	0	0	0
contig_7443	chrUn	48373099	48408229	35130	12	0	0	0	12	0	0	0	4556	12370	1637	0	68	0
contig_7456	chrUn	61257068	61266060	8992	2	1	0	1	0	0	0	0	0	0	0	0	0	0
contig_30872	chrUn	21851558	21880671	29113	19	0	0	0	19	0	0	0	3890	3282	0	0	34	0
contig_13297	chrUn	27403040	27437654	34614	8	0	0	0	8	0	0	0	4131	13534	1576	0	0	0
contig_13346	chrUn	63964168	63979994	15826	17	17	0	0	0	0	0	0	570	0	0	0	284	0
contig_16732	chrUn	15858127	15919604	61477	51	0	0	0	51	0	0	0	6423	13926	1825	0	0	0
contig_14848	chrUn	74169183	74178517	9334	10	0	0	7	3	0	0	0	2453	0	0	0	0	0
contig_8147	chrUn	72739868	72750011	10143	3	3	0	0	0	0	0	0	594	0	0	0	271	0
contig_6236	chrUn	51450286	51479200	28914	15	0	0	0	15	0	0	0	2571	5394	2057	0	0	0
contig_15787	chrUn	55876379	55888449	12070	12	0	0	10	0	2	0	0	100	0	0	0	0	0
contig_7438	chrUn	29532581	29544162	11581	12	0	0	0	12	0	0	0	2011	2484	975	0	39	0
contig_2279	chrUn	84373270	84377041	3771	4	2	0	0	2	0	0	0	691	0	0	0	0	BX017014
contig_6203	chrUn	57017511	57039842	22331	22	0	0	15	0	6	0	1	0	0	0	0	0	0
contig_14027	chrUn	48246271	48252708	6437	5	1	0	0	4	0	0	0	1513	6394	1513	0	34	0
contig_21737	chrUn	15553545	15575350	21805	26	0	0	1	24	1	0	0	2025	20118	1787	0	34	0
contig_15785	chrUn	55863482	55872185	8703	20	1	0	17	0	1	0	1	0	0	0	0	0	0
contig_14022	chrUn	18600360	18650360	50000	29	0	0	0	29	0	0	0	3058	16399	1175	0	34	0
contig_7485	chrUn	60913511	60924521	11010	3	3	0	0	0	0	0	0	0	0	0	0	0	0
contig_15019	chrUn	81535240	81541675	6435	2	0	0	0	2	0	0	0	1336	6421	1336	0	39	0
contig_22021	chrUn	33118508	33223420	104912	8	0	0	8	0	0	0	0	0	0	0	0	0	0
contig_2942	chrUn	58886141	58894144	8003	7	0	0	0	7	0	0	0	921	0	0	0	0	0
contig_11464	chrUn	83992224	83997720	5496	2	0	0	2	0	0	0	0	3552	0	0	0	0	EZ910204 EZ912702 EZ910204 EZ912702
contig_537	chrUn	32088073	32111809	23736	15	0	0	0	15	0	0	0	1819	1258	647	0	34	0
contig_14044	chrUn	34322561	34355176	32615	12	0	0	8	0	1	0	3	0	0	0	0	0	0
contig_25262	chrUn	24509958	24544050	34092	9	0	0	0	9	0	0	0	2086	23066	513	0	0	0
contig_2623	chrUn	49122936	49125599	2663	4	0	0	0	4	0	0	0	0	0	0	0	0	0
contig_7158	chrUn	62442802	62455065	12263	101	100	1	0	0	0	0	0	151	3089	0	0	0	0
contig_7479	chrUn	82231331	82237551	6220	11	9	0	0	2	0	0	0	0	6204	0	0	0	0
contig_430	chrUn	67753060	67760812	7752	2	0	0	0	2	0	0	0	306	0	0	0	0	0
contig_7435	chrUn	29384467	29418231	33764	23	0	0	0	23	0	0	0	3941	7644	1326	0	0	0
contig_7472	chrUn	50305029	50335585	30556	28	10	1	2	14	1	0	0	3423	10543	1438	0	0	0
contig_14336	chrUn	46852565	46862115	9550	7	0	0	4	0	3	0	0	0	0	0	0	0	0
contig_1605	chrUn	38124692	38131478	6786	2	0	0	0	2	0	0	0	290	6786	290	0	0	0
contig_3004	chrUn	48618204	48621241	3037	2	1	0	0	1	0	0	0	409	0	0	0	0	EZ364936
contig_7115	chrUn	67136755	67146720	9965	21	21	0	0	0	0	0	0	791	0	0	0	305	0
contig_6267	chrUn	84091916	84097362	5446	2	0	0	2	0	0	0	0	0	0	0	0	0	EZ910204 EZ912702 EZ910204 EZ912702
contig_15060	chrUn	83314328	83320132	5804	8	5	0	0	3	0	0	0	634	0	0	0	0	EZ468472 EZ459729
contig_32254	chrUn	46492855	46531993	39138	238	99	0	104	0	34	0	1	890	29775	890	0	755	FQ225773 EZ729315 BX931955
contig_13325	chrUn	50336585	50367086	30501	37	37	0	0	0	0	0	0	674	0	0	0	309	AF258580 AF113218 CR603587
contig_7487	chrUn	44259781	44262523	2742	5	3	0	0	2	0	0	0	109	2742	109	0	0	AB196917
contig_1900	chrUn	54751586	54760302	8716	3	0	0	0	3	0	0	0	846	2934	715	0	18	0
contig_3160	chrUn	61801095	61802693	1598	2	0	0	0	2	0	0	0	0	0	0	0	0	0
contig_6300	chrUn	45077882	45120343	42461	67	65	0	1	0	1	0	0	277	10582	0	0	0	0
contig_10297	chrUn	19961074	19970403	9329	20	20	0	0	0	0	0	0	279	986	279	0	0	0
contig_7808	chrUn	14312624	14373629	61005	27	0	0	0	27	0	0	0	4941	10930	0	0	0	0
contig_21707	chrUn	30780962	30787388	6426	2	0	0	0	2	0	0	0	1317	657	0	0	0	0
contig_15988	chrUn	56881944	56904437	22493	17	16	0	0	1	0	0	0	1400	10537	0	0	0	0
contig_8400	chrUn	60838166	60844663	6497	5	0	0	0	5	0	0	0	1713	5890	1713	0	0	0
contig_7257	chrUn	41958534	41971707	13173	2	0	0	2	0	0	0	0	0	0	0	0	0	0
contig_15022	chrUn	16221813	16465773	243960	23	0	0	21	0	2	0	0	0	0	0	0	0	0
contig_30009	chrUn	10709977	10751459	41482	17	2	0	1	14	0	0	0	4971	17938	1817	0	34	0
contig_15814	chrUn	66334712	66340631	5919	35	17	0	11	0	6	0	1	710	0	0	0	0	0
contig_2612	chrUn	51173431	51175485	2054	3	0	0	2	0	0	1	0	0	0	0	0	0	0
contig_30876	chrUn	21956746	22015867	59121	18	0	0	0	18	0	0	0	5832	10453	1670	0	29	0
contig_12945	chrUn	48884310	48887855	3545	3	3	0	0	0	0	0	0	403	3543	403	0	94	0
contig_32264	chrUn	60199527	60218611	19084	13	0	0	13	0	0	0	0	12744	0	0	0	22	HQ266762 HQ266761 HQ266760 AB528872 U18909 BC160122 AJ001481 BC152797 BC156917 AB528871 U18910 BC152798
contig_22189	chrUn	40687771	40747588	59817	260	187	0	49	10	10	0	4	4307	14777	0	0	0	0
contig_1928	chrUn	56158314	56159974	1660	2	0	0	1	0	1	0	0	0	0	0	0	0	0
contig_12379	chrUn	66458236	66472169	13933	13	0	0	0	13	0	0	0	1998	13524	1998	0	34	0
contig_222	chrUn	68418423	68426948	8525	2	0	0	0	2	0	0	0	2459	8524	2459	0	34	0
contig_1530	chrUn	49256871	49260521	3650	4	0	0	4	0	0	0	0	512	0	0	0	86	0
contig_13006	chrUn	39512401	39552111	39710	6	0	0	4	0	1	0	1	0	0	0	0	0	0
contig_32298	chrUn	963598	1046318	82720	31	0	0	0	31	0	0	0	7818	0	0	AB012223	84	0
contig_32330	chrUn	2622015	2651703	29688	17	13	1	0	3	0	0	0	292	0	0	0	0	0
contig_27560	chrUn	76772705	76780879	8174	8	8	0	0	0	0	0	0	4554	8173	4554	0	23	0
contig_15800	chrUn	5642058	5809046	166988	60	0	0	46	0	9	3	2	100	0	0	0	0	0
contig_7592	chrUn	9602215	9633193	30978	4	0	0	3	0	0	0	1	0	0	0	0	0	0
contig_29757	chrUn	29647403	29662475	15072	21	0	0	0	21	0	0	0	1569	10807	1569	0	34	0
contig_1810	chrUn	61004611	61009547	4936	5	0	0	0	5	0	0	0	0	0	0	0	0	0
contig_7514	chrUn	17098777	17243404	144627	64	0	0	0	64	0	0	0	14420	3658	0	0	157	0
contig_29939	chrUn	28637095	28653862	16767	26	0	0	0	26	0	0	0	1238	12442	1218	0	0	0
contig_30014	chrUn	10884868	10888925	4057	5	0	0	0	5	0	0	0	1384	3404	1322	0	34	0
contig_34637	chrUn	31168039	31294001	125962	40	0	0	31	0	6	0	3	0	0	0	0	0	0
contig_619	chrUn	58665845	58667647	1802	3	0	0	0	3	0	0	0	0	0	0	0	0	0
contig_32311	chrUn	1612559	1798562	186003	105	0	0	0	105	0	0	0	19202	0	0	AB012223	237	AB049005 AB049004
contig_5154	chrUn	34556706	34567121	10415	16	5	0	4	7	0	0	0	429	0	0	0	169	0
contig_29997	chrUn	23964549	23968312	3763	2	0	0	2	0	0	0	0	0	0	0	0	0	0
contig_4862	chrUn	61394087	61412367	18280	28	22	0	4	0	1	1	0	133	0	0	0	0	0
contig_29973	chrUn	6960054	7000175	40121	55	31	0	0	24	0	0	0	2566	0	0	0	38	0
contig_32310	chrUn	1468629	1612513	143884	66	0	0	0	66	0	0	0	18023	0	0	AB012223	97	DQ148268 AK124007 AK235179 EZ473650 AK091767 AX747172 EZ513856 EZ477243 EZ503742 EZ475520 FQ230776 AY387064 AY539947 EZ513229 EZ479749 AK148971 AK149078 EZ463931 EZ495283 EZ461376 AY246811 EZ478394 BC040631 EZ502636 EZ513728 EZ489707 AK234569 EZ492156 EZ492313 AK236582 EZ480236 AK348448 EZ513920 EZ514435 EZ459376 EZ514354 EZ494183 EZ516551 EZ513509 AY246818 EZ510459 BC078675 AK098585 BC149712 EZ4…
contig_32301	chrUn	1067557	1070095	2538	4	0	0	0	4	0	0	0	455	0	0	AB012223	0	0
contig_11602	chrUn	55991640	55998829	7189	21	19	0	2	0	0	0	0	409	6429	409	0	0	0
contig_32325	chrUn	2581300	2598131	16831	13	0	0	0	13	0	0	0	2627	0	0	0	101	0
contig_14084	chrUn	26618886	26711469	92583	179	116	1	20	33	5	0	4	9082	1256	0	0	1220	EZ184619 AK287372 AJ238011 AK166631 BC019512 BC150020 FQ216470 FQ212778 FQ215211 FQ234205 BT021911 BC094468 AK153058 BC079137 AK014918 AK167798 AK011810 AK014180 CR726042 M34055 M54788 BT026621 CR691727 BC053233 BT075217 BT079237 EU411586 GU589482 CR683426 AK332161 BT093959 EZ012808 FQ214416 CU674223 EZ937867 HP434530 CU350450 EZ611019 HP002355 AK353120 EZ722447 BT093620 FP096259 BT071221 AK32347…
contig_2523	chrUn	51585737	51587226	1489	2	2	0	0	0	0	0	0	278	0	0	0	0	0
contig_1165	chrUn	45679225	45681662	2437	8	0	0	0	8	0	0	0	0	0	0	0	0	0
contig_6044	chrUn	34066533	34111838	45305	10	0	0	10	0	0	0	0	0	0	0	0	0	0
contig_7643	chrUn	11248999	11456422	207423	142	0	0	0	142	0	0	0	18941	1104	0	0	428	0
contig_5607	chrUn	46143686	46162630	18944	9	9	0	0	0	0	0	0	524	15650	0	0	0	U56725 DQ329512
contig_7780	chrUn	58668647	58689066	20419	4	0	0	4	0	0	0	0	0	0	0	0	0	0
contig_7484	chrUn	60905843	60913510	7667	20	20	0	0	0	0	0	0	149	0	0	0	0	0
contig_386	chrUn	55215114	55224600	9486	10	0	0	0	10	0	0	0	1405	2403	0	0	0	0
contig_24675	chrUn	29955429	30043373	87944	141	26	0	55	34	22	1	3	3656	13619	158	0	271	0
contig_1164	chrUn	45676152	45679224	3072	5	0	0	2	1	2	0	0	0	0	0	0	0	0
contig_7266	chrUn	48823835	48837325	13490	4	1	0	3	0	0	0	0	0	0	0	0	0	0
contig_75	chrUn	81034872	81039612	4740	3	0	3	0	0	0	0	0	940	0	0	0	521	M94556 AK294393 AK187390 BC093054 BC000895 AF277319 AK313033 BC061183 AK160556 BC028648 BC060290 AF435961 DQ896693 AJ311162 BC108189 DQ893371 DQ214556 EF191877 BC164281 BT058658 BT060373 BC135398 DQ214555 BC133265 BT079138 EU411513 BT083366 BC092875 X59285 BC169593 EZ775481 BC082205 HP442470
contig_15049	chrUn	35620105	35644212	24107	6	0	0	0	6	0	0	0	2173	1730	330	0	0	0
contig_5995	chrUn	37679345	37689896	10551	21	7	0	0	14	0	0	0	1543	7041	1543	0	34	0
contig_34620	chrUn	22301276	22306190	4914	3	2	0	0	1	0	0	0	0	1969	0	0	0	0
contig_14018	chrUn	18453296	18510495	57199	32	0	0	0	32	0	0	0	4751	35750	3212	0	68	0
contig_29735	chrUn	12997678	13024671	26993	12	0	0	0	12	0	0	0	3499	6932	1197	0	50	0
contig_10286	chrUn	19586083	19684536	98453	103	32	2	19	42	3	0	5	10193	3205	287	0	84	0
contig_5403	chrUn	61374795	61393087	18292	8	0	0	0	8	0	0	0	719	0	0	0	0	0
contig_12931	chrUn	40841159	40843709	2550	2	1	0	0	1	0	0	0	133	2550	133	0	0	0
contig_520	chrUn	68594687	68600977	6290	2	0	0	0	2	0	0	0	661	0	0	0	0	0
contig_1933	chrUn	56180253	56182626	2373	3	0	0	2	0	1	0	0	0	0	0	0	0	0
contig_26474	chrUn	22849860	22862966	13106	14	14	0	0	0	0	0	0	984	5918	0	0	0	0
contig_14851	chrUn	52856938	52875989	19051	50	33	0	0	17	0	0	0	489	0	0	0	0	BT074777
contig_802	chrUn	66911583	66913177	1594	3	2	0	0	1	0	0	0	0	1594	0	0	0	0
contig_15225	chrUn	70451006	70462276	11270	14	1	0	11	0	2	0	0	0	0	0	0	0	0
contig_12887	chrUn	62461137	62478374	17237	30	30	0	0	0	0	0	0	547	0	0	0	252	0
contig_7801	chrUn	14006592	14071884	65292	35	26	0	5	4	0	0	0	2250	8347	258	0	0	0
contig_9554	chrUn	14939374	14997297	57923	264	151	0	73	15	21	2	2	561	34831	141	0	269	0
contig_15254	chrUn	38913867	38937949	24082	8	0	0	6	0	2	0	0	6122	0	0	0	81	EZ514139
contig_2511	chrUn	53230839	53238599	7760	6	0	0	0	6	0	0	0	0	7760	0	0	0	0
contig_11402	chrUn	8048102	8175582	127480	77	3	0	1	73	0	0	0	13873	0	0	0	264	0
contig_21717	chrUn	23180861	23188490	7629	4	0	0	0	4	0	0	0	473	0	0	0	0	0
contig_7695	chrUn	76855942	76864096	8154	14	12	2	0	0	0	0	0	1151	8048	1151	0	0	0
contig_11468	chrUn	42214170	42222653	8483	10	10	0	0	0	0	0	0	106	8483	106	0	0	DQ245952
contig_2593	chrUn	37468146	37470361	2215	2	0	0	0	2	0	0	0	0	0	0	0	0	0
contig_7066	chrUn	41287647	41313771	26124	24	24	0	0	0	0	0	0	716	9322	0	0	308	0
contig_15797	chrUn	5278342	5337235	58893	6	0	0	4	0	1	1	0	0	0	0	0	0	0
contig_11417	chrUn	8740099	8746384	6285	7	1	0	0	6	0	0	0	269	0	0	0	0	0
contig_5048	chrUn	83200082	83205924	5842	9	0	0	6	2	0	0	1	2574	0	0	0	0	0
contig_730	chrUn	67591896	67596276	4380	2	0	0	0	2	0	0	0	596	0	0	0	0	0
contig_29711	chrUn	57380530	57388995	8465	7	0	0	0	7	0	0	0	0	8465	0	0	0	0
contig_5156	chrUn	34577325	34600916	23591	58	19	0	30	0	9	0	0	0	7400	0	0	0	0
contig_27554	chrUn	58826868	58836565	9697	3	3	0	0	0	0	0	0	0	0	0	0	0	0
contig_2003	chrUn	59482280	59485954	3674	2	1	0	0	1	0	0	0	710	3235	710	0	0	0
contig_29951	chrUn	32898066	32948273	50207	59	29	0	2	28	0	0	0	4998	3337	1258	0	39	0
contig_32287	chrUn	96188	104425	8237	14	0	0	0	14	0	0	0	719	0	0	0	0	0
contig_392	chrUn	65845748	65856821	11073	10	0	0	0	10	0	0	0	1902	10727	1898	0	39	0
contig_21755	chrUn	20054408	20203037	148629	2	0	0	2	0	0	0	0	0	0	0	0	0	0
contig_17448	chrUn	28604399	28606541	2142	5	5	0	0	0	0	0	0	410	0	0	0	0	0
contig_1780	chrUn	69676710	69682703	5993	8	8	0	0	0	0	0	0	0	0	0	0	0	0
contig_2879	chrUn	41643638	41658702	15064	7	0	0	0	7	0	0	0	3630	9941	2255	0	34	0
contig_11398	chrUn	35761279	35790245	28966	188	158	1	19	0	9	0	1	1582	9538	872	0	0	0
contig_7572	chrUn	41758688	41768639	9951	3	0	0	3	0	0	0	0	0	0	0	0	0	0
contig_2875	chrUn	41612819	41618973	6154	7	0	0	0	7	0	0	0	1561	2915	664	0	0	0
contig_12922	chrUn	52083763	52112132	28369	15	0	0	0	15	0	0	0	1930	22865	1194	0	0	0
contig_29940	chrUn	28653863	28677270	23407	41	41	0	0	0	0	0	0	1441	3510	0	0	0	0
contig_29965	chrUn	6475471	6559758	84287	120	0	0	0	120	0	0	0	10449	0	0	0	36	0
contig_5721	chrUn	77488217	77496121	7904	3	0	0	0	3	0	0	0	415	0	0	0	0	0
contig_7614	chrUn	69082288	69094383	12095	20	0	0	15	5	0	0	0	2514	0	0	0	0	0
contig_13296	chrUn	27328991	27402027	73036	42	8	0	0	34	0	0	0	8352	6009	1870	0	60	0
contig_11390	chrUn	64723770	64729462	5692	8	0	0	5	0	3	0	0	0	0	0	0	0	EZ606932 HP462190 HP462189
contig_15757	chrUn	50368086	50398572	30486	4	0	0	4	0	0	0	0	115	0	0	0	0	0
contig_29768	chrUn	37581379	37610089	28710	38	19	0	3	16	0	0	0	1844	9288	1110	0	39	0
contig_29955	chrUn	32995145	33010080	14935	12	12	0	0	0	0	0	0	0	8638	0	0	0	0
contig_32270	chrUn	31577432	31614191	36759	3	0	0	3	0	0	0	0	13373	10722	4827	0	315	0
contig_15808	chrUn	33792409	33800235	7826	3	0	0	1	2	0	0	0	119	0	0	0	0	0
contig_9545	chrUn	14504667	14596883	92216	55	17	0	5	30	3	0	0	5374	17243	1525	0	0	0
contig_29767	chrUn	37536918	37581227	44309	88	55	0	13	20	0	0	0	6219	1627	0	0	0	0
contig_17441	chrUn	28444027	28470641	26614	16	0	0	0	16	0	0	0	633	174	0	0	0	0
contig_3641	chrUn	65750971	65758867	7896	15	0	0	0	15	0	0	0	1082	0	0	0	0	0
contig_30870	chrUn	21793247	21846752	53505	49	0	0	24	17	3	1	4	4929	10728	1514	0	101	0
contig_15813	chrUn	66325077	66333191	8114	26	14	0	10	0	1	1	0	258	0	0	0	0	0
contig_14079	chrUn	63777873	63793839	15966	12	0	0	12	0	0	0	0	3131	14430	3131	0	29	0
contig_7258	chrUn	41971982	42011171	39189	17	0	0	11	0	4	2	0	0	0	0	0	0	0
contig_21708	chrUn	30787389	30834262	46873	22	0	0	0	22	0	0	0	6087	18090	2272	0	34	0
contig_7238	chrUn	43129843	43170936	41093	3	0	0	0	3	0	0	0	12487	2542	2519	0	32	AJ719378 EZ788519
contig_29417	chrUn	34299955	34302764	2809	16	13	0	0	3	0	0	0	0	2808	0	0	0	0
contig_7809	chrUn	14374032	14503667	129635	95	0	0	0	95	0	0	0	11064	13916	1575	0	102	0
contig_13330	chrUn	51254044	51276958	22914	54	15	0	32	0	4	0	3	0	0	0	0	0	0
contig_2133	chrUn	65579926	65586656	6730	3	3	0	0	0	0	0	0	661	3931	0	0	0	0
contig_1604	chrUn	38112479	38124686	12207	5	0	0	0	5	0	0	0	2459	10674	1656	0	34	0
contig_14637	chrUn	80436584	80443436	6852	2	0	0	2	0	0	0	0	211	0	0	0	0	0
contig_7716	chrUn	39925680	39960649	34969	13	0	0	1	12	0	0	0	5687	7991	2341	0	60	BT016463
contig_7645	chrUn	11534901	11642722	107821	55	0	0	0	55	0	0	0	11289	24090	1366	0	158	0
contig_5735	chrUn	35479811	35493870	14059	24	23	0	0	1	0	0	0	2565	7857	832	0	1152	AL117618 BC004115 J03576 X57778 CR604919 BC150020 BT021911 CR857655 M34479 AK225621 EZ723448 AK011810 FQ234205 AK236324 CR618291 M34056 M54788 AK014180 AK166631 FQ216470 FQ212778 FQ215211 BC019512 BC079137 AK014918 BT064226 AK323474 FP096259 AK153058 AK167798 CR595868 CR617052 CR604454 CR596462 AK293153 BC094468 CR596425 CR591704 CR597691 CR625583 CR594405 EU411586 CR618835 AK225569 AB209241 BC00…
contig_13311	chrUn	43719928	43725209	5281	11	11	0	0	0	0	0	0	212	0	0	0	0	0
contig_2622	chrUn	49117602	49122161	4559	2	0	0	0	2	0	0	0	1113	4559	1113	0	0	0
contig_385	chrUn	55212706	55215113	2407	2	0	0	0	2	0	0	0	443	2402	443	0	0	0
contig_5690	chrUn	28205470	28227098	21628	126	59	0	34	8	13	0	12	917	10337	917	0	0	0
contig_29791	chrUn	84891276	84896322	5046	4	0	0	4	0	0	0	0	0	0	0	0	0	EZ728424
contig_27555	chrUn	58836579	58846941	10362	19	19	0	0	0	0	0	0	437	0	0	0	0	0
contig_14020	chrUn	18521252	18563531	42279	18	0	0	0	18	0	0	0	2331	15888	1067	0	39	0
contig_14046	chrUn	34374088	34379048	4960	7	0	0	7	0	0	0	0	0	0	0	0	0	0
contig_6034	chrUn	80784371	80791103	6732	2	2	0	0	0	0	0	0	0	0	0	0	0	EZ219872
contig_1140	chrUn	36939601	36967635	28034	6	0	0	1	5	0	0	0	4080	13340	1862	0	67	0
contig_15801	chrUn	5809529	5890181	80652	22	2	0	16	0	4	0	0	0	0	0	0	0	0
contig_29710	chrUn	57366839	57380388	13549	16	2	0	0	14	0	0	0	1639	13548	1639	0	0	0
contig_7511	chrUn	17023345	17038742	15397	31	0	0	0	31	0	0	0	1256	5311	1042	0	0	0
contig_3437	chrUn	33539920	33541492	1572	4	0	0	1	3	0	0	0	0	0	0	0	0	0
contig_32290	chrUn	113556	548487	434931	220	1	0	0	219	0	0	0	48780	0	0	AB012223	679	AB529256 BC125497 BC125349 BC150718 BC140750 BC125323 BC125540 BC120865 BC125386 BC132105 BC137782 BC138403 BC138404 BC147160 BC125499 BC128571 BC147159 BC111812 BC138385 BC140748 BC138384
contig_6195	chrUn	82130107	82136350	6243	3	0	0	0	3	0	0	0	816	0	0	0	0	0
contig_16925	chrUn	20814252	20833418	19166	13	1	0	0	12	0	0	0	1570	7379	1570	0	18	0
contig_776	chrUn	55312750	55318511	5761	3	3	0	0	0	0	0	0	103	0	0	0	0	0
contig_16924	chrUn	20797815	20812805	14990	16	11	0	3	2	0	0	0	362	9246	362	0	0	0
contig_828	chrUn	53511358	53516121	4763	3	3	0	0	0	0	0	0	0	0	0	0	0	0
contig_5847	chrUn	68674373	68686681	12308	4	0	0	4	0	0	0	0	189	0	0	0	0	0
contig_2595	chrUn	37473397	37481330	7933	8	0	0	0	8	0	0	0	1076	249	0	0	0	0
contig_11382	chrUn	67811194	67824145	12951	22	0	0	17	0	4	1	0	0	0	0	0	0	0
contig_5823	chrUn	63477267	63482570	5303	8	8	0	0	0	0	0	0	0	0	0	0	0	0
contig_4904	chrUn	65078264	65093212	14948	16	2	0	0	14	0	0	0	542	0	0	0	0	0
contig_12930	chrUn	40832585	40841157	8572	11	0	0	1	10	0	0	0	1452	8572	1452	0	34	0
contig_13303	chrUn	66041124	66055321	14197	28	28	0	0	0	0	0	0	604	0	0	0	263	0
contig_21716	chrUn	23124042	23180440	56398	22	0	0	0	22	0	0	0	4056	13820	2254	0	39	0
contig_7705	chrUn	57218827	57235861	17034	70	59	1	6	0	2	0	2	1224	17033	1224	0	0	0
contig_32297	chrUn	878912	942719	63807	24	0	0	0	24	0	0	0	6842	0	0	AB012223	68	0
contig_15209	chrUn	38537539	38570203	32664	13	0	0	0	13	0	0	0	2608	17493	1109	0	0	0
contig_1660	chrUn	54529213	54535264	6051	3	3	0	0	0	0	0	0	4732	6050	4731	0	0	DQ322772 EF711026 AF211205
contig_12378	chrUn	62424469	62441802	17333	39	27	0	1	10	1	0	0	1195	10320	279	0	0	0
contig_1745	chrUn	66553141	66554782	1641	2	0	0	0	2	0	0	0	102	0	0	0	0	0
contig_29756	chrUn	29557549	29647371	89822	421	305	2	60	42	7	0	5	5653	10513	1825	0	34	0
contig_7497	chrUn	56439838	56447418	7580	20	1	0	12	0	6	0	1	207	0	0	0	0	0
contig_2105	chrUn	50788068	50794243	6175	6	0	0	0	6	0	0	0	250	0	0	0	0	0
contig_7473	chrUn	55671463	55695114	23651	162	123	1	12	19	3	0	4	1312	12402	106	0	0	0
contig_1401	chrUn	51849193	51851921	2728	3	3	0	0	0	0	0	0	0	0	0	0	0	0
contig_15048	chrUn	60739023	60757830	18807	18	0	0	0	18	0	0	0	1657	9493	1526	0	29	0
contig_24665	chrUn	59539478	59559096	19618	13	13	0	0	0	0	0	0	1082	10350	1082	0	0	HP097298 HP135928
contig_7237	chrUn	43122500	43129374	6874	10	0	0	4	0	4	0	2	3548	2073	1339	0	0	AJ719378 EZ788519
contig_349	chrUn	62606566	62616645	10079	3	0	0	0	3	0	0	0	1007	0	0	0	0	0
contig_15262	chrUn	58577157	58597629	20472	20	20	0	0	0	0	0	0	0	0	0	0	0	0
contig_26475	chrUn	22863167	22925124	61957	22	19	0	0	3	0	0	0	644	5506	0	0	0	0
contig_7441	chrUn	58979119	58999079	19960	28	27	0	1	0	0	0	0	1083	5417	810	0	0	0
contig_14085	chrUn	26711470	26734342	22872	12	9	1	0	2	0	0	0	0	2860	0	0	0	0
contig_803	chrUn	66915870	66917514	1644	2	1	0	0	1	0	0	0	699	0	0	0	0	0
contig_2389	chrUn	61088818	61090251	1433	5	0	0	0	5	0	0	0	0	0	0	0	0	0
contig_14017	chrUn	66824733	66838326	13593	8	0	0	0	8	0	0	0	1715	11845	1715	0	0	AJ430754 AY113116 AJ233735 AY113136 AY113151 AY247658 DQ187523 AF194611 AF103654 AY942077 M80916 AJ133188 HM176097 HM176224 AJ133189 X90550 X90557 X90549 X90556 EF589446 AJ308452
contig_446	chrUn	65813213	65822545	9332	7	0	0	0	7	0	0	0	408	1527	0	0	0	0
contig_13332	chrUn	55889449	55912849	23400	17	0	0	0	17	0	0	0	2166	22648	1832	0	28	0
contig_6327	chrUn	42223653	42274115	50462	69	0	0	65	0	3	1	0	0	0	0	0	0	DQ245952
contig_8401	chrUn	73351176	73360962	9786	12	0	12	0	0	0	0	0	1869	0	0	0	0	0
contig_32324	chrUn	2567782	2581020	13238	3	0	0	0	3	0	0	0	939	0	0	0	34	0
contig_2524	chrUn	51588624	51589753	1129	2	2	0	0	0	0	0	0	363	1088	362	0	53	0
contig_15202	chrUn	48078849	48087660	8811	4	0	0	0	4	0	0	0	758	0	0	0	0	0
contig_1304	chrUn	64655324	64663844	8520	4	0	0	0	4	0	0	0	0	0	0	0	0	EZ606932 HP462190 HP462189
contig_7603	chrUn	76846786	76854942	8156	2	2	0	0	0	0	0	0	151	5386	0	0	0	0
contig_7436	chrUn	29418346	29500037	81691	88	0	0	0	88	0	0	0	8631	3236	0	0	0	0
contig_14026	chrUn	18811903	18831078	19175	25	0	0	2	22	1	0	0	521	0	0	0	0	0
contig_2994	chrUn	48582206	48583917	1711	3	3	0	0	0	0	0	0	246	0	0	0	0	EZ364936
contig_2876	chrUn	41620349	41622294	1945	3	0	0	0	3	0	0	0	168	0	0	0	0	0
contig_7415	chrUn	61636488	61639020	2532	2	2	0	0	0	0	0	0	170	0	0	0	0	0
contig_11389	chrUn	69238522	69250533	12011	28	20	1	5	0	2	0	0	0	0	0	0	0	0
contig_30015	chrUn	10889136	10956654	67518	21	0	0	0	21	0	0	0	4321	620	0	0	65	0
contig_21756	chrUn	20203145	20214708	11563	15	0	0	12	0	1	0	2	0	0	0	0	0	0
contig_7794	chrUn	75549858	75558571	8713	14	9	0	5	0	0	0	0	0	0	0	0	0	0
contig_17447	chrUn	28569615	28603164	33549	22	5	0	2	13	2	0	0	1814	12947	811	0	0	0
contig_15778	chrUn	21298745	21368011	69266	19	0	0	12	0	5	0	2	0	0	0	0	0	0
contig_21729	chrUn	15135861	15293290	157429	118	44	2	0	72	0	0	0	12827	13811	1525	0	126	0
contig_5287	chrUn	62664625	62681624	16999	16	16	0	0	0	0	0	0	127	0	0	0	0	0
contig_7642	chrUn	11091654	11247234	155580	172	121	0	0	51	0	0	0	11873	9132	1666	0	127	0
contig_7556	chrUn	84800147	84805259	5112	3	0	0	1	2	0	0	0	607	0	0	0	0	AB067494 AF443072 AB587309 EZ501207
contig_432	chrUn	67763674	67765721	2047	2	0	0	0	2	0	0	0	0	0	0	0	0	0
contig_11439	chrUn	79323657	79330886	7229	4	0	0	0	4	0	0	0	107	0	0	0	0	0
contig_2132	chrUn	65576793	65579925	3132	4	4	0	0	0	0	0	0	453	0	0	0	0	0
contig_11415	chrUn	8649685	8677632	27947	13	0	0	0	13	0	0	0	2999	0	0	0	68	0
contig_1009	chrUn	56589036	56593505	4469	8	8	0	0	0	0	0	0	438	0	0	0	0	0
contig_7178	chrUn	79438855	79446057	7202	9	9	0	0	0	0	0	0	2636	0	0	0	0	0
contig_3625	chrUn	75010095	75019062	8967	4	0	0	0	4	0	0	0	125	0	0	0	0	HP149767
contig_15051	chrUn	35647241	35650725	3484	5	0	0	0	5	0	0	0	0	3026	0	0	0	0
contig_15253	chrUn	67708218	67721229	13011	19	19	0	0	0	0	0	0	151	13011	151	0	0	0
contig_11418	chrUn	8746558	8754785	8227	3	0	0	0	3	0	0	0	825	0	0	0	0	0
contig_29966	chrUn	6559759	6693106	133347	112	0	0	0	112	0	0	0	12489	0	0	0	36	0
contig_15226	chrUn	38847027	38912867	65840	3	0	0	3	0	0	0	0	0	0	0	0	0	0
contig_3356	chrUn	59842739	59844704	1965	2	1	0	0	1	0	0	0	407	0	0	0	0	BC093757 M29314 FJ959075 GQ415070 AB095003 V00542 BC093755 BC104160 BC074956 BC104159 GQ415058 AB369103 AF338270 AF338271 AY618271 AY618270 V00541 U77908 AB095002 BC069471 BC096710 BC096730 BC098357 BC096697 AB590746 X93089 GQ415070 EU276064 HM853483 GQ415057 X93087 GQ415069 X93088 FJ959074 AY802986 BC093755 BC093757 GQ415058 GQ415059 GQ415071 K01411
contig_29938	chrUn	28615430	28636608	21178	9	0	0	0	9	0	0	0	3501	7344	2488	0	0	0
contig_14078	chrUn	64597208	64612545	15337	10	0	0	0	10	0	0	0	1894	15297	1876	0	0	EZ606932 HP462190 HP462189
contig_3319	chrUn	41806134	41819589	13455	2	0	0	2	0	0	0	0	1728	13454	1728	0	0	0
contig_7486	chrUn	44229253	44259588	30335	10	1	0	1	8	0	0	0	2070	16223	946	0	0	AB196917
contig_820	chrUn	53480685	53481928	1243	2	2	0	0	0	0	0	0	249	0	0	0	0	0
contig_12397	chrUn	62872340	62888985	16645	15	1	0	11	0	2	0	1	159	0	0	0	0	0
contig_11449	chrUn	67620210	67633265	13055	16	0	0	0	16	0	0	0	1589	10557	1589	0	34	0
contig_2997	chrUn	48593562	48600038	6476	8	4	0	0	4	0	0	0	334	0	0	0	0	EZ364936
contig_5996	chrUn	37690842	37715821	24979	2	2	0	0	0	0	0	0	0	12082	0	0	0	0
contig_14074	chrUn	12631070	12696158	65088	10	0	0	10	0	0	0	0	0	0	0	0	0	0
contig_12383	chrUn	33224420	33329066	104646	7	0	0	7	0	0	0	0	0	0	0	0	0	0
contig_28208	chrUn	57458860	57480784	21924	16	0	0	0	16	0	0	0	2822	12875	2173	0	39	0
contig_9550	chrUn	14779290	14857346	78056	77	3	0	0	74	0	0	0	7788	556	0	0	62	0
contig_2109	chrUn	68030946	68039202	8256	4	0	0	0	4	0	0	0	107	0	0	0	0	0
contig_15795	chrUn	4658495	4665775	7280	3	3	0	0	0	0	0	0	212	0	0	0	0	0
contig_7220	chrUn	83940114	83945645	5531	6	6	0	0	0	0	0	0	0	0	0	0	0	EZ910204 EZ912702 EZ910204 EZ912702
contig_13295	chrUn	27314043	27328954	14911	18	18	0	0	0	0	0	0	159	8305	159	0	0	0
contig_14083	chrUn	26583198	26618782	35584	34	23	0	1	9	1	0	0	2850	2331	539	0	0	0
contig_7706	chrUn	57237365	57242462	5097	17	6	0	7	4	0	0	0	913	0	0	0	0	0
contig_15252	chrUn	78962725	78970086	7361	3	3	0	0	0	0	0	0	151	3981	0	0	0	0
contig_21753	chrUn	19994976	19997252	2276	2	0	0	2	0	0	0	0	0	0	0	0	0	0
contig_405	chrUn	64006574	64008968	2394	3	0	0	3	0	0	0	0	0	0	0	0	0	0
contig_15807	chrUn	33785181	33792205	7024	5	0	0	0	5	0	0	0	405	0	0	0	0	0
contig_31630	chrUn	85606726	85611375	4649	4	0	0	0	4	0	0	0	0	0	0	0	0	0
contig_7802	chrUn	14072302	14166250	93948	58	20	0	0	38	0	0	0	5455	5551	0	0	0	0
contig_15057	chrUn	64157425	64173197	15772	16	0	0	0	16	0	0	0	2489	9002	2489	0	72	0
contig_10289	chrUn	19750020	19798420	48400	23	0	0	0	23	0	0	0	4333	5363	1656	0	0	0
contig_26463	chrUn	29725415	29858174	132759	6	0	0	5	0	1	0	0	0	0	0	0	0	0
contig_14066	chrUn	12304183	12432554	128371	12	0	0	9	0	3	0	0	0	0	0	0	0	0
contig_11403	chrUn	8192628	8286365	93737	149	0	0	0	149	0	0	0	9796	0	0	0	207	0
contig_34618	chrUn	22213507	22249066	35559	22	0	0	0	22	0	0	0	4360	3901	191	0	0	0
contig_29937	chrUn	40330810	40357004	26194	35	0	0	26	0	9	0	0	5816	2479	1665	0	499	0
contig_32323	chrUn	2493354	2567729	74375	10	0	0	0	10	0	0	0	7004	0	0	0	34	EZ488404
contig_29971	chrUn	6914482	6923086	8604	8	0	0	0	8	0	0	0	534	0	0	0	0	0
contig_5139	chrUn	81793904	81800242	6338	2	0	0	1	0	1	0	0	222	0	0	0	0	BX038314 CT033543
contig_32318	chrUn	2044517	2172293	127776	53	2	0	0	51	0	0	0	11782	0	0	AB012223	84	0
contig_27804	chrUn	40220617	40267668	47051	7	0	0	7	0	0	0	0	0	0	0	0	0	0
contig_7690	chrUn	47809134	47815861	6727	13	0	0	0	13	0	0	0	363	3164	162	0	0	0
contig_29391	chrUn	54470800	54496354	25554	15	0	0	0	15	0	0	0	3230	7932	1462	0	50	DQ322772 EF711026 AF211205
contig_1001	chrUn	69043575	69046164	2589	5	5	0	0	0	0	0	0	0	0	0	0	0	0
contig_3653	chrUn	62755143	62771932	16789	2	0	0	0	2	0	0	0	3263	0	0	0	21	0
contig_5196	chrUn	72118016	72128409	10393	18	0	0	15	0	3	0	0	130	0	0	0	0	0
contig_2654	chrUn	64142447	64149107	6660	3	0	0	0	3	0	0	0	528	0	0	0	0	0
contig_13312	chrUn	43725558	43750199	24641	31	10	0	19	0	2	0	0	108	24033	0	0	0	0
contig_7613	chrUn	60030187	60049396	19209	20	0	0	15	0	1	4	0	0	0	0	0	0	0
contig_12933	chrUn	40849264	40879348	30084	26	24	1	1	0	0	0	0	1870	12342	1763	0	39	0
contig_1240	chrUn	61871936	61878164	6228	6	0	0	0	6	0	0	0	1234	1724	0	0	0	0
contig_21714	chrUn	23105903	23116026	10123	4	0	0	0	4	0	0	0	1292	9847	1292	0	0	0
contig_5724	chrUn	80357540	80364419	6879	13	0	0	9	2	2	0	0	1966	0	0	0	0	DQ465810 AK244275 AK287132
contig_15763	chrUn	70064926	70076417	11491	5	0	0	5	0	0	0	0	0	0	0	0	0	0
contig_29743	chrUn	13287497	13437651	150154	88	0	0	0	88	0	0	0	17442	4411	407	0	144	0
contig_14086	chrUn	26734471	26742735	8264	16	7	0	0	9	0	0	0	280	6516	280	0	0	0
contig_6035	chrUn	82861073	82867064	5991	27	10	0	11	0	5	1	0	407	0	0	0	0	0
contig_11419	chrUn	8755065	8777623	22558	48	0	0	29	0	7	4	8	2539	0	0	0	34	0
contig_5324	chrUn	83516937	83522632	5695	3	3	0	0	0	0	0	0	595	0	0	0	308	EZ910204 EZ912702 EZ910204 EZ912702 AF258580 AF113218 AB168492
contig_8398	chrUn	60822442	60828903	6461	2	0	0	0	2	0	0	0	1415	0	0	0	0	0
contig_1034	chrUn	49437213	49438601	1388	2	0	0	2	0	0	0	0	0	0	0	0	0	0
contig_475	chrUn	61267060	61278260	11200	3	0	0	0	3	0	0	0	1318	11145	1318	0	0	0
contig_6042	chrUn	34020815	34035324	14509	25	0	0	23	0	1	0	1	0	0	0	0	0	0
contig_14024	chrUn	18780460	18792381	11921	6	0	0	0	6	0	0	0	1799	5915	1799	0	34	0
contig_14013	chrUn	61108588	61117066	8478	12	0	0	0	12	0	0	0	1605	0	0	0	21	0
contig_15751	chrUn	17483741	17486375	2634	4	4	0	0	0	0	0	0	279	2634	279	0	0	0
contig_33061	chrUn	27209052	27304685	95633	10	0	0	9	0	1	0	0	0	0	0	0	0	0
contig_2386	chrUn	61073598	61075274	1676	2	0	0	0	2	0	0	0	0	1675	0	0	0	0
contig_989	chrUn	69234385	69237522	3137	2	1	0	0	1	0	0	0	107	0	0	0	0	0
contig_15020	chrUn	16138611	16180095	41484	28	0	0	25	0	3	0	0	0	0	0	0	0	0
contig_1064	chrUn	53277471	53283276	5805	2	0	0	0	2	0	0	0	1089	0	0	0	0	0
contig_3354	chrUn	59803833	59810245	6412	3	0	0	0	3	0	0	0	1180	1844	425	0	34	BC093757 M29314 FJ959075 GQ415070 AB095003 V00542 BC093755 BC104160 BC074956 BC104159 GQ415058 AB369103 AF338270 AF338271 AY618271 AY618270 V00541 U77908 AB095002 BC069471 BC096710 BC096730 BC098357 BC096697 AB590746 X93089 GQ415070 EU276064 HM853483 GQ415057 X93087 GQ415069 X93088 FJ959074 AY802986 BC093755 BC093757 GQ415058 GQ415059 GQ415071 K01411
contig_8406	chrUn	49068659	49092676	24017	27	25	0	1	0	1	0	0	0	0	0	0	0	0
contig_2068	chrUn	52269583	52274441	4858	2	0	0	1	0	0	0	1	0	0	0	0	0	0
contig_338	chrUn	54926315	54944532	18217	16	0	0	0	16	0	0	0	1930	7759	1086	0	0	EF148654 BT009535
contig_2001	chrUn	59479021	59481023	2002	3	0	0	0	3	0	0	0	0	1978	0	0	0	0
contig_5375	chrUn	79098447	79105750	7303	2	0	0	2	0	0	0	0	0	0	0	0	0	0
contig_16751	chrUn	19145182	19157393	12211	4	1	0	0	3	0	0	0	1614	6302	1614	0	0	0
contig_13353	chrUn	36103073	36181430	78357	17	0	0	15	0	2	0	0	0	0	0	0	0	BX062076
contig_34626	chrUn	22476615	22538140	61525	19	0	0	0	19	0	0	0	3688	31699	601	0	68	0
contig_15212	chrUn	62249684	62258326	8642	14	14	0	0	0	0	0	0	286	0	0	0	0	0
contig_10670	chrUn	27978760	28010909	32149	38	2	0	0	36	0	0	0	2766	6778	1713	0	0	0
contig_30016	chrUn	10957225	11018481	61256	28	0	0	0	28	0	0	0	5652	2294	272	0	73	0
contig_16932	chrUn	21092281	21146922	54641	56	34	1	15	3	3	0	0	4263	8569	566	0	70	0
contig_32383	chrUn	27515975	27681524	165549	9	0	0	7	0	1	0	1	0	0	0	0	0	0
contig_1439	chrUn	73987698	73992987	5289	3	3	0	0	0	0	0	0	0	0	0	0	0	0
contig_7516	chrUn	17247835	17297023	49188	26	0	0	0	26	0	0	0	6142	10199	1592	0	36	0
contig_15067	chrUn	65554475	65562942	8467	22	5	0	9	0	8	0	0	1542	0	0	0	55	0
contig_28210	chrUn	52751950	52756175	4225	2	0	0	0	2	0	0	0	599	4225	599	0	0	BT074777
contig_5856	chrUn	79720766	79727865	7099	12	4	0	6	1	1	0	0	2437	0	0	0	0	DQ465810
contig_2521	chrUn	51573934	51575245	1311	4	2	0	1	1	0	0	0	0	0	0	0	0	0
contig_30873	chrUn	21880963	21939214	58251	38	0	0	0	38	0	0	0	4447	12919	833	0	0	0
contig_28211	chrUn	52756260	52770047	13787	5	0	0	0	5	0	0	0	333	12455	226	0	0	BT074777
contig_14342	chrUn	52506398	52534198	27800	13	0	0	11	0	0	0	2	0	0	0	0	0	0
contig_15770	chrUn	63175453	63191864	16411	25	24	0	1	0	0	0	0	425	0	0	0	0	0
contig_3373	chrUn	45034857	45036923	2066	2	1	0	0	1	0	0	0	385	0	0	0	0	0
contig_32250	chrUn	65451081	65465683	14602	7	7	0	0	0	0	0	0	0	12350	0	0	0	0
contig_8814	chrUn	68253731	68266357	12626	9	8	0	1	0	0	0	0	0	0	0	0	0	0
contig_29739	chrUn	13191027	13192315	1288	3	0	0	0	3	0	0	0	0	0	0	0	0	0
contig_21705	chrUn	35350958	35432563	81605	10	0	0	8	0	1	0	1	0	0	0	0	0	0
contig_34615	chrUn	22140564	22173936	33372	11	0	0	1	9	1	0	0	1321	27995	1214	0	0	0
contig_7795	chrUn	77407313	77415255	7942	12	12	0	0	0	0	0	0	121	7871	121	0	0	0
contig_13973	chrUn	34957420	34960363	2943	8	0	0	8	0	0	0	0	0	0	0	0	0	0
contig_4889	chrUn	51621576	51650369	28793	52	0	0	33	0	16	0	3	0	0	0	0	0	0
contig_21723	chrUn	23340326	23416450	76124	38	0	0	0	38	0	0	0	6876	13753	1714	0	0	0
contig_10295	chrUn	19947233	19955895	8662	10	4	0	2	3	1	0	0	170	0	0	0	0	0
contig_30879	chrUn	39435417	39461144	25727	23	0	0	20	0	3	0	0	0	0	0	0	0	0
contig_11448	chrUn	84220288	84225685	5397	2	0	0	1	0	1	0	0	0	0	0	0	0	EZ910207 EU605813 EZ191991 EZ910210 EZ182678 EZ254881 EZ256838 EZ406518 EZ182423 EZ190450 EZ238740 EZ390140 DQ465771 EU605813 DQ465810 DQ465774 DQ465786 EZ898578 EZ190134 HP013886 HP007968 EZ191719 EZ190957 HP007968 EZ898578 HP004190 EZ406518 EZ218023 DQ465774 EZ190450 EZ190134 EZ193848 EZ201730 EZ238740 EZ187022 EZ189264 EZ236335 EZ240159 EZ241365 HP642283 HP642860 DQ465766 HP642281 EZ201730 EZ2…
contig_3229	chrUn	66716397	66720974	4577	3	0	0	2	0	1	0	0	0	0	0	0	0	AJ430754 AY113116 AJ233735 AY113136 AY113151 AY247658 DQ187523 AF194611 AF103654 AY942077 M80916 AJ133188 HM176097 HM176224 AJ133189 X90550 X90557 X90549 X90556 EF589446 AJ308452
contig_11598	chrUn	82769891	82775926	6035	42	28	0	9	0	5	0	0	408	0	0	0	0	0
contig_32329	chrUn	2618619	2621475	2856	3	3	0	0	0	0	0	0	0	0	0	0	0	0
contig_12993	chrUn	47848777	47879022	30245	69	38	0	17	8	6	0	0	1632	14639	1096	0	0	0
contig_7803	chrUn	14166503	14175556	9053	9	9	0	0	0	0	0	0	684	5203	0	0	0	0
contig_14852	chrUn	52875990	52884254	8264	4	0	0	0	4	0	0	0	430	0	0	0	0	BT074777
contig_7488	chrUn	44262905	44273824	10919	20	19	0	0	1	0	0	0	103	10919	103	0	0	AB196917
contig_7462	chrUn	49453857	49486108	32251	26	0	0	20	0	3	3	0	0	0	0	0	0	0
contig_5179	chrUn	47978389	48014136	35747	14	0	0	12	0	2	0	0	0	0	0	0	0	0
contig_7434	chrUn	70475539	70486789	11250	4	4	0	0	0	0	0	0	165	0	0	0	0	0
contig_15056	chrUn	35695992	35702204	6212	2	0	0	0	2	0	0	0	0	6212	0	0	0	0
contig_8399	chrUn	60829457	60835260	5803	2	0	0	0	2	0	0	0	107	0	0	0	0	0
contig_13329	chrUn	68758802	68771031	12229	175	100	0	49	2	24	0	0	604	8591	600	0	0	0
contig_3054	chrUn	64567812	64569192	1380	4	4	0	0	0	0	0	0	0	0	0	0	0	EZ606932 HP462190 HP462189
contig_4948	chrUn	26380474	26582198	201724	49	0	0	39	0	3	6	1	0	0	0	0	0	0
contig_32370	chrUn	45375834	45384291	8457	6	6	0	0	0	0	0	0	837	0	0	0	0	0
contig_11249	chrUn	20364274	20494430	130156	14	0	0	12	0	2	0	0	499	0	0	0	0	0
contig_17445	chrUn	28493565	28560315	66750	34	0	0	1	33	0	0	0	4406	10788	875	0	0	0
contig_15776	chrUn	21223817	21273968	50151	9	0	0	9	0	0	0	0	0	0	0	0	0	0
contig_30018	chrUn	11022962	11073777	50815	39	6	0	0	33	0	0	0	5142	2209	231	0	101	0
contig_404	chrUn	63997808	64004162	6354	2	0	0	2	0	0	0	0	3363	0	0	0	0	AK260966
contig_15793	chrUn	4581125	4616510	35385	37	0	0	0	37	0	0	0	2662	0	0	0	0	0
contig_3433	chrUn	33522646	33525574	2928	2	0	0	0	2	0	0	0	1035	2924	1035	0	0	0
contig_13294	chrUn	55786784	55810326	23542	22	19	0	3	0	0	0	0	0	0	0	0	0	0
contig_739	chrUn	50859506	50861258	1752	4	4	0	0	0	0	0	0	0	0	0	0	0	0
contig_14082	chrUn	59000079	59020034	19955	14	0	0	0	14	0	0	0	1817	18697	1817	0	0	0
contig_32260	chrUn	36439827	36517877	78050	5	0	0	3	0	1	1	0	0	0	0	0	0	0
contig_34625	chrUn	22466720	22476394	9674	17	0	0	0	17	0	0	0	1298	9443	1151	0	0	0
contig_15796	chrUn	4665951	5278124	612173	118	6	0	89	1	12	9	1	116	0	0	0	0	0
contig_12932	chrUn	40845529	40847371	1842	3	0	0	0	3	0	0	0	0	0	0	0	0	0
contig_30006	chrUn	10604544	10688010	83466	11	0	0	7	0	4	0	0	0	0	0	0	0	0
contig_8474	chrUn	66998245	67006118	7873	2	1	0	0	1	0	0	0	760	5763	0	0	0	0
contig_5271	chrUn	84437816	84443108	5292	3	3	0	0	0	0	0	0	1611	0	0	0	0	BX017014
contig_627	chrUn	58323237	58325766	2529	5	4	1	0	0	0	0	0	396	0	0	0	0	0
contig_1519	chrUn	71149679	71151847	2168	5	0	0	0	5	0	0	0	0	0	0	0	0	0
contig_15224	chrUn	13847437	14005592	158155	9	0	0	9	0	0	0	0	0	0	0	0	0	0
contig_7496	chrUn	56423198	56438663	15465	13	0	0	8	0	5	0	0	3370	0	0	0	387	AB169728
contig_9547	chrUn	14762281	14764415	2134	2	0	0	0	2	0	0	0	971	2134	971	0	0	0
contig_16748	chrUn	19108849	19120734	11885	10	0	0	0	10	0	0	0	1268	11129	1197	0	39	0
contig_2387	chrUn	61075275	61080993	5718	4	0	0	0	4	0	0	0	1176	1676	0	0	29	0
contig_29742	chrUn	13266546	13287292	20746	3	0	0	0	3	0	0	0	1594	6346	407	0	34	0
contig_7440	chrUn	67940721	67953541	12820	149	0	0	127	22	0	0	0	2461	0	0	0	0	0
contig_16011	chrUn	55983706	55990640	6934	12	12	0	0	0	0	0	0	806	6933	806	0	0	0
contig_3038	chrUn	55400248	55405889	5641	2	0	0	0	2	0	0	0	799	0	0	0	0	0
contig_15752	chrUn	17626566	17697443	70877	259	1	0	1	257	0	0	0	5820	9534	1624	0	68	0
contig_1608	chrUn	38139328	38156707	17379	19	0	0	2	15	1	0	1	2067	17058	2067	0	0	0
contig_14087	chrUn	26742736	26756877	14141	10	5	0	0	5	0	0	0	2588	5375	1876	0	33	0
contig_7235	chrUn	61227919	61246323	18404	20	0	0	17	0	3	0	0	132	0	0	0	0	0
contig_12830	chrUn	44817340	44834751	17411	61	46	0	9	2	3	1	0	1224	14256	1224	0	0	0
contig_5994	chrUn	37611089	37648408	37319	72	46	0	9	12	5	0	0	2053	28900	2053	0	0	0
contig_1784	chrUn	42518177	42561859	43682	3	1	0	0	2	0	0	0	25580	0	0	0	406	HP439225
contig_16739	chrUn	16106322	16118526	12204	15	0	0	0	15	0	0	0	2048	3868	1397	0	34	0
contig_14023	chrUn	18650376	18780406	130030	80	0	0	0	80	0	0	0	13962	4126	253	0	102	0
contig_7245	chrUn	46104037	46131179	27142	59	35	0	19	0	5	0	0	113	0	0	0	0	U56725 DQ329512
contig_1137	chrUn	36929584	36930943	1359	2	0	0	0	2	0	0	0	0	0	0	0	0	0
contig_32322	chrUn	2291685	2487981	196296	99	0	0	0	99	0	0	0	19101	0	0	0	361	0
contig_14033	chrUn	60637418	60645973	8555	8	0	0	0	8	0	0	0	828	1725	527	0	0	0
contig_14009	chrUn	62682624	62699622	16998	3	0	0	0	3	0	0	0	1725	0	0	0	0	0
contig_352	chrUn	62623377	62625283	1906	2	0	0	0	2	0	0	0	0	0	0	0	0	0
contig_5214	chrUn	45298269	45340111	41842	24	0	0	23	0	1	0	0	258	0	0	0	0	0
contig_11405	chrUn	8287691	8312914	25223	5	0	0	0	5	0	0	0	3653	0	0	0	34	0
contig_15782	chrUn	21399023	21470656	71633	32	1	0	27	0	4	0	0	0	0	0	0	0	0
contig_15750	chrUn	17462798	17483660	20862	86	86	0	0	0	0	0	0	807	2791	533	0	0	0
contig_15809	chrUn	33809805	33848775	38970	5	1	0	1	3	0	0	0	2809	12405	2177	0	0	0
contig_29786	chrUn	51728523	51741231	12708	2	0	0	2	0	0	0	0	0	0	0	0	0	0
contig_15021	chrUn	16180679	16221711	41032	12	0	0	10	0	2	0	0	0	0	0	0	0	0
contig_29972	chrUn	6926113	6958398	32285	22	2	0	0	20	0	0	0	3875	0	0	0	63	0
contig_12929	chrUn	40830754	40832361	1607	2	0	0	0	2	0	0	0	736	1607	736	0	0	0
contig_7648	chrUn	11667927	11694265	26338	26	18	0	2	5	1	0	0	2105	6810	0	0	29	0
contig_14331	chrUn	25202456	25317812	115356	8	0	0	7	0	1	0	0	0	0	0	0	0	0
contig_2000	chrUn	59472854	59478453	5599	2	0	0	0	2	0	0	0	1175	2852	835	0	28	0
contig_194	chrUn	84080028	84084468	4440	9	4	0	3	0	2	0	0	107	0	0	0	0	EZ910204 EZ912702 EZ910204 EZ912702
contig_3689	chrUn	60945483	60964150	18667	42	27	0	10	0	5	0	0	2621	0	0	0	0	0
contig_3003	chrUn	48614820	48617021	2201	2	0	0	0	2	0	0	0	614	0	0	0	0	EZ364936
contig_32316	chrUn	1900936	2037451	136515	69	0	0	0	69	0	0	0	12782	0	0	AB012223	216	0
contig_13008	chrUn	39719127	39733208	14081	3	0	0	2	0	0	1	0	0	0	0	0	0	0
contig_8811	chrUn	69202276	69214317	12041	16	16	0	0	0	0	0	0	151	5398	0	0	0	0
contig_5153	chrUn	34521939	34556406	34467	35	15	1	1	18	0	0	0	1721	7472	1721	0	42	0
contig_16923	chrUn	20781452	20795891	14439	3	0	0	2	0	1	0	0	0	0	0	0	0	0
contig_7595	chrUn	9684305	9724077	39772	8	0	0	7	0	1	0	0	0	0	0	0	0	0
contig_32053	chrUn	42275115	42318530	43415	6	4	2	0	0	0	0	0	11276	0	0	0	860	DQ245952 AK050127
contig_7513	chrUn	17055366	17098753	43387	62	0	0	0	62	0	0	0	3136	2552	0	0	0	0
contig_5689	chrUn	59021034	59040985	19951	26	20	0	6	0	0	0	0	0	0	0	0	0	0
contig_16729	chrUn	15800041	15842144	42103	49	0	0	0	49	0	0	0	5800	10818	814	0	68	0
contig_1340	chrUn	66343157	66349579	6422	6	6	0	0	0	0	0	0	0	0	0	0	0	0
contig_11437	chrUn	78074449	78082155	7706	4	3	0	1	0	0	0	0	0	0	0	0	0	0
contig_6188	chrUn	62203591	62221091	17500	21	20	0	1	0	0	0	0	0	0	0	0	0	0
contig_17443	chrUn	28483372	28490430	7058	8	0	0	0	8	0	0	0	995	1681	0	0	0	0
contig_7283	chrUn	36632667	36678898	46231	77	74	0	0	3	0	0	0	1710	10398	0	0	0	0
contig_12380	chrUn	46048844	46089361	40517	50	0	0	37	0	3	6	4	101	0	0	0	0	U56725 DQ329512
contig_626	chrUn	58319754	58321295	1541	4	3	1	0	0	0	0	0	0	0	0	0	0	0
contig_5047	chrUn	73851018	73860499	9481	11	11	0	0	0	0	0	0	481	0	0	0	0	0
contig_822	chrUn	53488678	53492918	4240	7	7	0	0	0	0	0	0	0	2330	0	0	0	0
contig_16750	chrUn	19139650	19144952	5302	2	0	0	0	2	0	0	0	446	3246	0	0	0	0
contig_10277	chrUn	24265326	24305140	39814	2	2	0	0	0	0	0	0	4454	0	0	0	1500	AF181116 AK002266 AK013391 BC024365 AK135943 BC103767 AK002241 GU589259 BC053805 BC000810 AK004013 AK014421 AK170514 AF125101 BC097287 CR591621 CR618688 AF151887 FQ219877 AF304429 EF191757 HP442538 HP180993 EZ773724 BC076187 HP312798 HP566609 HP520357 EZ973708 HP145424 HP480205 HP550592 BT049848 EZ031436 EZ137720 EZ765297 BT046811 BT048017 EZ763755 EZ822749 BT125354 EZ422550 BT075061 BT083155 AK3…
contig_30003	chrUn	10345130	10443648	98518	9	0	0	8	0	1	0	0	0	0	0	0	0	0
contig_12898	chrUn	75754177	75762793	8616	7	1	0	6	0	0	0	0	3299	0	0	0	0	0
contig_25263	chrUn	24545207	24584080	38873	13	0	0	0	13	0	0	0	5444	5580	1822	0	63	0
contig_1250	chrUn	60399404	60401718	2314	2	0	0	0	2	0	0	0	0	0	0	0	0	0
contig_7163	chrUn	30903172	30989128	85956	40	1	0	0	39	0	0	0	9771	47306	5363	0	102	0
contig_22188	chrUn	33416046	33433314	17268	19	0	0	19	0	0	0	0	0	0	0	0	0	0
contig_15806	chrUn	60679528	60698391	18863	60	60	0	0	0	0	0	0	544	0	0	0	273	AF258580
contig_3683	chrUn	55414977	55438875	23898	17	17	0	0	0	0	0	0	157	0	0	0	0	0
contig_6329	chrUn	53363722	53390469	26747	113	89	0	21	2	1	0	0	6405	20491	6405	0	0	0
contig_21706	chrUn	30759885	30776198	16313	2	0	0	0	2	0	0	0	1442	0	0	0	0	0
contig_7183	chrUn	46316208	46355924	39716	25	0	0	0	25	0	0	0	2805	0	0	0	0	U56725 DQ329512
contig_5991	chrUn	79579721	79586870	7149	3	0	0	0	3	0	0	0	260	0	0	0	0	0
contig_3631	chrUn	63814553	63830449	15896	8	3	0	3	0	1	0	1	153	0	0	0	0	0
contig_12844	chrUn	66056321	66070515	14194	4	3	0	1	0	0	0	0	0	11784	0	0	0	0
contig_10298	chrUn	19970952	19980969	10017	9	9	0	0	0	0	0	0	826	3180	0	0	0	0
contig_294	chrUn	66205655	66215261	9606	5	5	0	0	0	0	0	0	0	0	0	0	0	0
contig_7647	chrUn	11646625	11667284	20659	11	1	0	1	9	0	0	0	1984	957	0	0	38	0
contig_7153	chrUn	32800663	32897066	96403	9	0	0	8	0	1	0	0	0	0	0	0	0	0
contig_32321	chrUn	2205472	2291236	85764	41	0	0	0	41	0	0	0	9858	0	0	0	70	0
contig_34634	chrUn	55913849	55937247	23398	32	31	0	0	1	0	0	0	1758	9461	811	0	0	0
contig_29712	chrUn	59449277	59469001	19724	3	1	0	0	2	0	0	0	860	0	0	0	0	0
contig_29943	chrUn	28719665	28812234	92569	261	138	1	21	85	14	1	1	5462	10091	152	0	0	0
contig_6326	chrUn	34711495	34799248	87753	13	0	0	9	0	3	0	1	0	0	0	0	0	0
contig_21736	chrUn	15480468	15553544	73076	64	0	0	0	64	0	0	0	5660	1495	0	0	101	0
contig_1218	chrUn	82403967	82408844	4877	3	0	0	2	1	0	0	0	3831	0	0	0	0	0
contig_12935	chrUn	63637385	63653418	16033	5	0	0	0	5	0	0	0	2778	16029	2778	0	21	0
contig_26465	chrUn	21471656	21494734	23078	12	0	0	9	0	0	0	3	0	0	0	0	0	0
contig_2124	chrUn	55253318	55257186	3868	2	0	0	0	2	0	0	0	113	0	0	0	0	0
contig_7490	chrUn	68212828	68225472	12644	21	15	0	6	0	0	0	0	0	0	0	0	0	0
contig_13349	chrUn	77249648	77257654	8006	18	18	0	0	0	0	0	0	547	0	0	0	308	AK017483 AF258580 CR603587 AF258560 AF113218
contig_32305	chrUn	1210712	1351855	141143	53	0	0	0	53	0	0	0	14365	0	0	AB012223	133	0
contig_16747	chrUn	18952960	19108595	155635	60	0	0	0	60	0	0	0	13955	3033	0	0	134	0
contig_1007	chrUn	56584173	56585373	1200	3	2	1	0	0	0	0	0	0	0	0	0	0	0
contig_8389	chrUn	31735590	31746184	10594	13	13	0	0	0	0	0	0	3880	1727	167	0	0	0
contig_30019	chrUn	11073877	11090654	16777	23	20	0	0	3	0	0	0	256	10515	150	0	0	0
contig_16928	chrUn	20959914	20989767	29853	27	0	0	0	27	0	0	0	1615	1121	123	0	0	0
contig_15206	chrUn	23881989	23902114	20125	9	0	0	8	0	1	0	0	0	0	0	0	0	0
contig_21722	chrUn	23277993	23322104	44111	16	0	0	0	16	0	0	0	5001	7200	1320	0	68	0
contig_25258	chrUn	24415682	24447213	31531	36	15	0	1	19	1	0	0	1999	12600	1999	0	39	0
contig_27552	chrUn	47582174	47588475	6301	3	0	0	2	0	0	1	0	0	0	0	0	0	0
contig_28209	chrUn	52742156	52751664	9508	5	0	0	0	5	0	0	0	1126	7859	1126	0	0	BT074777
contig_13299	chrUn	27443417	27503873	60456	27	0	0	0	27	0	0	0	6010	21944	1571	0	68	0
contig_15265	chrUn	79902484	79909510	7026	6	6	0	0	0	0	0	0	0	0	0	0	0	DQ465810
contig_3423	chrUn	33472532	33476660	4128	2	0	0	0	2	0	0	0	0	0	0	0	0	0
contig_14008	chrUn	57943925	57965137	21212	66	47	0	13	0	6	0	0	2655	7512	409	0	0	0
contig_14855	chrUn	57510930	57532664	21734	5	0	0	4	0	0	0	1	0	0	0	0	0	0
contig_10282	chrUn	24360102	24374767	14665	3	0	0	0	3	0	0	0	10077	14488	9900	0	65	0
contig_11406	chrUn	8312925	8315300	2375	2	0	0	0	2	0	0	0	546	0	0	0	0	0
contig_8405	chrUn	49059490	49068543	9053	14	14	0	0	0	0	0	0	673	7904	673	0	267	0
contig_7581	chrUn	31373957	31422421	48464	21	0	21	0	0	0	0	0	18153	0	0	0	1513	0
contig_29764	chrUn	48952866	48986742	33876	17	15	0	1	0	1	0	0	691	6595	691	0	0	0
contig_29961	chrUn	6094909	6216398	121489	55	0	0	0	55	0	0	0	11515	0	0	0	170	0
contig_3031	chrUn	49215994	49217403	1409	3	0	0	1	2	0	0	0	0	0	0	0	0	0
contig_28518	chrUn	49740669	49757286	16617	19	5	0	12	0	2	0	0	0	0	0	0	0	0
contig_7215	chrUn	37369939	37437155	67216	63	19	0	1	43	0	0	0	7268	17365	1423	0	106	0
contig_11394	chrUn	35703204	35744215	41011	125	1	0	0	124	0	0	0	5221	15050	2417	0	101	0
contig_15794	chrUn	4616543	4658404	41861	38	2	0	0	36	0	0	0	4332	0	0	0	106	0
contig_26470	chrUn	21596629	21792247	195618	23	0	0	19	0	2	1	1	0	0	0	0	0	0
contig_12946	chrUn	48888199	48909284	21085	8	8	0	0	0	0	0	0	165	3887	0	0	0	0
contig_32286	chrUn	65075	95646	30571	6	0	0	0	6	0	0	0	3173	0	0	0	29	0
contig_16744	chrUn	18832078	18869619	37541	74	35	1	23	4	6	0	5	3828	6076	1830	0	34	0
contig_4833	chrUn	75627427	75636104	8677	8	0	0	0	8	0	0	0	107	0	0	0	0	0
contig_553	chrUn	67739820	67745972	6152	8	6	0	1	1	0	0	0	0	1355	0	0	0	0
contig_21726	chrUn	14998297	15027521	29224	40	33	0	1	4	1	0	1	1330	179	0	0	0	0
contig_15775	chrUn	21211489	21223304	11815	10	0	0	9	0	1	0	0	0	0	0	0	0	0
contig_1842	chrUn	55750830	55753364	2534	2	0	0	0	2	0	0	0	528	0	0	0	0	0
contig_15055	chrUn	35688648	35695991	7343	9	0	0	0	9	0	0	0	0	7343	0	0	0	0
contig_29968	chrUn	6794811	6822861	28050	34	0	0	0	34	0	0	0	1989	0	0	0	18	0
contig_29959	chrUn	6027954	6093123	65169	19	0	0	0	19	0	0	0	6979	0	0	0	68	0
contig_15221	chrUn	13660403	13765710	105307	29	0	0	27	0	1	1	0	0	0	0	0	0	0
contig_28221	chrUn	71046603	71057581	10978	3	0	0	0	3	0	0	0	1087	0	0	0	0	0
contig_29977	chrUn	72192682	72203045	10363	8	0	0	6	0	2	0	0	123	0	0	0	0	0
contig_29970	chrUn	6843295	6914254	70959	66	0	0	0	66	0	0	0	5700	0	0	0	192	0
contig_29715	chrUn	66473169	66487095	13926	3	0	0	3	0	0	0	0	0	0	0	0	0	0
contig_1607	chrUn	38136089	38138167	2078	5	0	0	0	5	0	0	0	0	0	0	0	0	0
contig_7804	chrUn	14182808	14221952	39144	27	1	0	0	26	0	0	0	4421	14624	1057	0	68	0
contig_7669	chrUn	67404691	67417922	13231	16	16	0	0	0	0	0	0	409	0	0	0	0	0
contig_15781	chrUn	21395435	21398741	3306	9	0	0	7	0	0	0	2	0	0	0	0	0	0
contig_4837	chrUn	71201730	71212583	10853	3	0	0	1	2	0	0	0	1338	0	0	0	21	0
contig_9483	chrUn	41428781	41457237	28456	121	117	1	2	1	0	0	0	2262	14486	0	0	0	0
contig_29958	chrUn	5988611	6027841	39230	29	0	0	0	29	0	0	0	4774	0	0	0	0	0
contig_32294	chrUn	567145	631770	64625	20	0	0	0	20	0	0	0	6531	0	0	AB012223	0	0
contig_14856	chrUn	26175141	26272494	97353	17	0	0	13	0	4	0	0	0	0	0	0	0	0
contig_25831	chrUn	4338596	4543573	204977	27	0	0	19	0	1	0	7	169	0	0	0	0	0
contig_7601	chrUn	10018680	10314983	296303	2	0	0	2	0	0	0	0	217	0	0	0	0	0
contig_5281	chrUn	82384952	82391125	6173	2	2	0	0	0	0	0	0	0	0	0	0	0	0
contig_25266	chrUn	24645050	24670657	25607	64	21	0	34	0	9	0	0	0	16841	0	0	0	0
contig_32386	chrUn	27691588	27717385	25797	14	0	0	14	0	0	0	0	0	0	0	0	0	0
contig_11395	chrUn	35744345	35747166	2821	2	1	0	0	1	0	0	0	307	2821	307	0	0	0
contig_7110	chrUn	38990879	39025070	34191	44	0	0	36	0	4	4	0	0	0	0	0	0	0
contig_16014	chrUn	51426012	51449286	23274	40	36	0	3	0	1	0	0	1523	10463	1523	0	0	0
contig_15043	chrUn	7732056	7817856	85800	8	0	0	8	0	0	0	0	0	0	0	0	0	0
contig_8388	chrUn	31685536	31735589	50053	292	175	0	11	105	1	0	0	2305	1726	279	0	39	0
contig_203	chrUn	68974268	68985146	10878	10	0	0	1	9	0	0	0	830	0	0	0	0	0
contig_2480	chrUn	43596674	43601879	5205	2	2	0	0	0	0	0	0	177	0	0	0	0	0
contig_29737	chrUn	13093726	13185240	91514	66	1	0	0	65	0	0	0	8331	11707	2007	0	72	0
contig_29416	chrUn	34224205	34299954	75749	9	9	0	0	0	0	0	0	0	1575	0	0	0	0
contig_5694	chrUn	28402919	28415595	12676	3	0	0	0	3	0	0	0	1415	2916	475	0	0	0
contig_540	chrUn	32140986	32199683	58697	34	0	0	0	34	0	0	0	6641	9608	1719	0	34	0
contig_3159	chrUn	61793327	61799825	6498	3	0	0	0	3	0	0	0	407	0	0	0	0	0
contig_3647	chrUn	62949520	62966093	16573	45	42	2	1	0	0	0	0	5606	6208	0	0	442	0
contig_7282	chrUn	36601798	36632214	30416	28	10	0	0	18	0	0	0	3149	521	0	0	34	0
contig_16753	chrUn	19170989	19216949	45960	84	43	1	29	3	8	0	0	1790	8753	814	0	0	0
contig_7164	chrUn	30989290	31036291	47001	14	0	0	0	14	0	0	0	1736	8844	1736	0	38	0
contig_33051	chrUn	62984628	63001161	16533	2	2	0	0	0	0	0	0	273	14443	0	0	0	0
contig_12829	chrUn	44798453	44816419	17966	4	1	0	0	3	0	0	0	1002	0	0	0	0	0
contig_14021	chrUn	18563532	18600232	36700	29	0	0	0	29	0	0	0	4954	879	562	0	42	0
contig_4977	chrUn	43547131	43561941	14810	4	0	0	0	4	0	0	0	1814	12424	1707	0	39	0
contig_25825	chrUn	3328058	3422571	94513	9	0	0	8	0	1	0	0	0	0	0	0	0	0
contig_16929	chrUn	20990133	21024657	34524	9	0	0	0	9	0	0	0	2493	10394	1605	0	34	0
contig_1797	chrUn	46451150	46480956	29806	2	0	0	1	0	1	0	0	18067	7226	5064	0	113	BC120634 BC109148 BC132174 BC132176 BC109149 AF121978 EZ729315
contig_1068	chrUn	53292369	53294333	1964	3	0	0	0	3	0	0	0	528	1915	528	0	0	0
contig_3148	chrUn	54419774	54422618	2844	5	5	0	0	0	0	0	0	1041	0	0	0	0	0
contig_3429	chrUn	33503476	33506026	2550	2	1	0	0	1	0	0	0	0	2550	0	0	0	0
contig_3009	chrUn	53572872	53582748	9876	9	9	0	0	0	0	0	0	5746	6773	4385	0	55	0
contig_29991	chrUn	22566822	22805634	238812	48	12	0	29	0	4	2	1	150	0	0	0	0	0
contig_7228	chrUn	43780060	43789336	9276	3	0	0	0	3	0	0	0	1228	6775	1121	0	0	0
contig_6193	chrUn	62967093	62983628	16535	7	3	1	0	3	0	0	0	1923	16490	1923	0	39	0
contig_7518	chrUn	17395380	17428935	33555	171	95	0	42	12	9	0	13	2679	13106	1038	0	0	0
contig_16724	chrUn	15733123	15750142	17019	4	0	0	0	4	0	0	0	2902	14078	2089	0	39	0
contig_10281	chrUn	24329979	24359438	29459	3	3	0	0	0	0	0	0	16006	8566	5466	0	688	0
contig_24670	chrUn	44498884	44513296	14412	50	1	0	19	30	0	0	0	3075	0	0	0	0	HQ528003 HQ527953 AK161164 AK159827 AK136429
contig_16734	chrUn	15924564	15983952	59388	9	0	0	0	9	0	0	0	4011	14057	995	0	76	0
contig_32315	chrUn	1832696	1900726	68030	29	0	0	0	29	0	0	0	5977	0	0	AB012223	34	AB049005 AB049004
contig_13310	chrUn	43712451	43719927	7476	2	2	0	0	0	0	0	0	0	0	0	0	0	0
contig_24669	chrUn	44462357	44491822	29465	779	759	12	0	8	0	0	0	3821	10013	1119	0	0	HQ528003 HQ527953 AK161164 AK159827 AK136429
contig_21711	chrUn	30879104	30902172	23068	16	0	0	0	16	0	0	0	3576	14516	1667	0	63	0
contig_26471	chrUn	22813359	22820565	7206	8	0	0	0	8	0	0	0	0	0	0	0	0	0
contig_32314	chrUn	1810737	1832552	21815	16	0	0	0	16	0	0	0	2792	0	0	AB012223	21	AB049005 AB049004
contig_29744	chrUn	13437906	13493997	56091	78	45	0	18	12	3	0	0	5584	13918	0	0	39	0
contig_32320	chrUn	2175943	2205471	29528	22	0	0	0	22	0	0	0	2737	0	0	0	59	0
contig_21735	chrUn	15445729	15458496	12767	8	0	0	0	8	0	0	0	1580	8541	1580	0	0	0
contig_10287	chrUn	19684753	19741623	56870	22	0	0	0	22	0	0	0	4837	9809	1439	0	68	0
contig_7233	chrUn	60307034	60318554	11520	4	0	0	0	4	0	0	0	935	10070	935	0	0	0
contig_14007	chrUn	37870748	37939469	68721	18	0	0	15	0	3	0	0	0	0	0	0	0	0
contig_27553	chrUn	47588700	47618979	30279	16	0	0	14	0	2	0	0	0	0	0	0	0	0
contig_7420	chrUn	42117783	42169365	51582	8	0	0	7	0	1	0	0	0	0	0	0	0	DQ245952
contig_29763	chrUn	81066462	81073082	6620	4	0	0	1	3	0	0	0	831	0	0	0	0	0
contig_14035	chrUn	60650791	60657546	6755	3	0	0	0	3	0	0	0	572	0	0	0	19	0
contig_7566	chrUn	79397641	79404851	7210	17	3	0	8	0	4	0	2	0	0	0	0	0	0
contig_29942	chrUn	28693785	28719564	25779	18	3	0	0	15	0	0	0	1574	1624	397	0	0	0
contig_13335	chrUn	83689754	83695392	5638	2	2	0	0	0	0	0	0	0	0	0	0	0	EZ910204 EZ912702 EZ910204 EZ912702
contig_3660	chrUn	59670136	59689589	19453	3	1	0	2	0	0	0	0	0	0	0	0	0	BC093757 M29314 FJ959075 GQ415070 AB095003 V00542 BC093755 BC104160 BC074956 BC104159 GQ415058 AB369103 AF338270 AF338271 AY618271 AY618270 V00541 U77908 AB095002 BC069471 BC096710 BC096730 BC098357 BC096697 AB590746 X93089 GQ415070 EU276064 HM853483 GQ415057 X93087 GQ415069 X93088 FJ959074 AY802986 BC093755 BC093757 GQ415058 GQ415059 GQ415071
contig_29730	chrUn	43816160	43861402	45242	39	1	0	0	38	0	0	0	3670	20398	1553	0	73	0
contig_29962	chrUn	6216935	6243378	26443	31	0	0	0	31	0	0	0	2556	0	0	0	0	0
contig_21746	chrUn	44180302	44192621	12319	5	0	0	0	5	0	0	0	1632	10623	1632	0	34	AB196917
contig_474	chrUn	73464191	73470285	6094	2	0	0	0	2	0	0	0	132	0	0	0	0	0
contig_1606	chrUn	38132138	38135215	3077	4	0	0	3	0	1	0	0	0	3077	0	0	0	0
contig_14635	chrUn	52679356	52706969	27613	28	0	0	24	0	4	0	0	116	0	0	0	0	BT074777
contig_1161	chrUn	45655299	45669118	13819	9	0	0	0	9	0	0	0	1188	11169	1188	0	0	0
contig_26464	chrUn	29858692	29890341	31649	3	0	0	2	0	0	0	1	0	0	0	0	0	0
contig_16746	chrUn	18900849	18952905	52056	73	0	0	0	73	0	0	0	6648	3505	589	0	84	0
contig_11466	chrUn	42170365	42200128	29763	279	192	3	43	18	10	0	13	3153	2579	989	0	0	DQ245952
contig_2611	chrUn	51172055	51173430	1375	3	0	0	2	0	1	0	0	0	0	0	0	0	0
contig_4840	chrUn	64864500	64879583	15083	19	1	0	14	0	4	0	0	102	0	0	0	0	0
contig_29967	chrUn	6693113	6794515	101402	114	0	0	0	114	0	0	0	11106	0	0	0	208	0
contig_30011	chrUn	10754740	10805506	50766	27	0	0	0	27	0	0	0	6493	5333	1157	0	158	HP055083 HP059558 HP070725 HP058041 HP075665 EZ409650 HP643250 CR688447 HP058756 EZ190012 EZ898203 EZ869326 HP055782 HP056722 CR684343 HP640461 EZ961733 DQ886826 DQ455360 EZ234287 HP076338 HP079497 HP641812 HP641852 HP643243 HP058689 HP642772 HP641878 HP642627 HP642815 HP642960 HP110562 HP110564 HP641660 HP640533 HP640684 HP642897 HP110565 HP110563 HP078792 HP091541 HP075883 HP072751 HP059278 HP0…
contig_7672	chrUn	36758028	36788138	30110	54	50	0	0	4	0	0	0	580	15291	580	0	94	0
contig_2600	chrUn	37502538	37514912	12374	10	0	0	0	10	0	0	0	1995	10164	1569	0	18	0
contig_15054	chrUn	35654870	35688404	33534	12	0	0	0	12	0	0	0	3454	33503	3454	0	0	0
contig_34619	chrUn	22249067	22300415	51348	67	0	0	0	67	0	0	0	4597	12943	1938	0	0	0
contig_5693	chrUn	28344676	28402196	57520	142	0	0	0	142	0	0	0	6952	2193	579	0	94	0
contig_584	chrUn	69698791	69700848	2057	2	2	0	0	0	0	0	0	0	0	0	0	0	0
contig_3149	chrUn	54423701	54425099	1398	3	2	0	0	1	0	0	0	272	0	0	0	0	DQ322772 EF711026 AF211205
contig_11400	chrUn	7896548	7909991	13443	22	20	0	2	0	0	0	0	404	0	0	0	0	0
contig_15066	chrUn	46813481	46851565	38084	47	0	0	37	0	5	5	0	163	0	0	0	0	0
contig_28517	chrUn	49736015	49740091	4076	10	9	1	0	0	0	0	0	0	4076	0	0	0	0
contig_7693	chrUn	47827986	47835812	7826	2	0	0	0	2	0	0	0	213	7826	213	0	0	0
contig_5999	chrUn	79918530	79925547	7017	8	8	0	0	0	0	0	0	0	5800	0	0	0	DQ465810
contig_32262	chrUn	73471285	73480964	9679	5	0	5	0	0	0	0	0	4526	0	0	0	1180	BC099030 BC108746 EZ876442
contig_15017	chrUn	58479601	58500197	20596	69	24	0	20	10	10	0	5	3164	4767	938	0	0	0
contig_11414	chrUn	8541677	8623405	81728	42	1	0	0	41	0	0	0	10120	0	0	0	34	0
contig_30008	chrUn	10691614	10708270	16656	26	23	0	3	0	0	0	0	537	8454	385	0	0	0
contig_359	chrUn	71007822	71009761	1939	3	0	0	0	3	0	0	0	0	0	0	0	0	0
contig_25265	chrUn	24601207	24644764	43557	67	24	0	22	5	11	5	0	2234	16555	159	0	0	0
contig_7086	chrUn	18003891	18025891	22000	29	29	0	0	0	0	0	0	6384	6255	4999	0	842	0
contig_7260	chrUn	79216402	79223669	7267	9	3	0	5	0	1	0	0	1044	0	0	0	0	0
contig_824	chrUn	53497691	53499848	2157	3	3	0	0	0	0	0	0	408	0	0	0	0	0
contig_1775	chrUn	47398038	47399382	1344	4	0	0	4	0	0	0	0	0	0	0	0	0	0
contig_5633	chrUn	16546932	16952148	405216	27	0	0	23	0	3	1	0	0	6152	0	0	0	0
contig_29736	chrUn	13024692	13093307	68615	42	0	0	0	42	0	0	0	7825	8043	2400	0	84	0
contig_4847	chrUn	81845226	81851544	6318	14	14	0	0	0	0	0	0	151	0	0	0	0	BX038314 CT033543
contig_15042	chrUn	7086419	7731858	645439	68	0	0	61	0	6	1	0	116	0	0	0	0	0
contig_3010	chrUn	53584382	53585783	1401	4	4	0	0	0	0	0	0	0	0	0	0	0	0
contig_1898	chrUn	54745408	54747127	1719	5	0	0	0	5	0	0	0	0	0	0	0	0	0
contig_26472	chrUn	22821763	22840827	19064	109	96	1	0	12	0	0	0	2131	8680	877	0	0	0
contig_11407	chrUn	8315364	8339145	23781	16	0	0	0	16	0	0	0	2647	0	0	0	148	0
contig_1706	chrUn	64934169	64940916	6747	11	0	0	0	11	0	0	0	406	0	0	0	0	0
contig_10665	chrUn	27718385	27817407	99022	115	0	0	0	115	0	0	0	6516	22211	1158	0	102	0
contig_32284	chrUn	0	27472	27472	25	25	0	0	0	0	0	0	0	0	0	0	0	0
contig_5077	chrUn	49565227	49597129	31902	23	23	0	0	0	0	0	0	147	0	0	0	0	0
contig_12828	chrUn	44790202	44798007	7805	4	0	0	0	4	0	0	0	276	0	0	0	0	0
contig_4992	chrUn	84328988	84334320	5332	3	0	0	3	0	0	0	0	0	0	0	0	0	CR938230
contig_1044	chrUn	53996841	54004222	7381	6	0	0	0	6	0	0	0	1298	0	0	0	34	U41636 AK155468 BC100993 BC100991 BC100992 BC157073 AF544011 AY509884 AF544012 AY533200 AY188990 BC156290 BC145562 BC137942 BC139142 BC145058 BC146298 U70369 AF393638 BC148743 AY257250 AK089201 BC152899 BC140988 AY148453
contig_25260	chrUn	24477528	24506301	28773	8	0	0	0	8	0	0	0	1435	3215	353	0	0	0
contig_3041	chrUn	55412152	55413977	1825	2	0	0	0	2	0	0	0	424	0	0	0	0	0
contig_11255	chrUn	20678757	20780452	101695	41	0	0	35	0	4	1	1	0	0	0	0	0	0
contig_3428	chrUn	33494719	33503371	8652	4	0	0	0	4	0	0	0	1000	8642	991	0	0	0
contig_29731	chrUn	12936998	12963476	26478	39	0	0	21	6	5	3	4	1882	2254	211	0	0	0
contig_3019	chrUn	49163965	49166293	2328	4	4	0	0	0	0	0	0	0	0	0	0	0	0
contig_479	chrUn	61293197	61294518	1321	2	0	0	0	2	0	0	0	0	0	0	0	0	0
contig_30005	chrUn	10458669	10479948	21279	22	0	0	20	0	2	0	0	0	0	0	0	0	0
contig_25830	chrUn	4140365	4338165	197800	11	0	0	10	0	1	0	0	0	0	0	0	0	0
contig_7227	chrUn	43767459	43780043	12584	11	0	0	0	11	0	0	0	1614	6758	1364	0	39	0
contig_3021	chrUn	49174568	49183847	9279	2	0	0	0	2	0	0	0	937	9252	937	0	0	0
contig_7510	chrUn	16953148	17023344	70196	56	24	1	5	24	2	0	0	3613	4522	0	0	0	0
contig_10275	chrUn	24161983	24205528	43545	28	23	0	0	5	0	0	0	2527	1183	0	0	0	0
contig_24671	chrUn	29891341	29908102	16761	8	0	0	0	8	0	0	0	538	16760	538	0	0	0
contig_32307	chrUn	1353958	1426917	72959	39	0	0	0	39	0	0	0	7707	0	0	AB012223	190	0
contig_2619	chrUn	49095004	49112304	17300	13	5	0	0	8	0	0	0	1114	8012	636	0	0	0
contig_5804	chrUn	69935408	69946981	11573	3	0	0	2	0	0	1	0	0	0	0	0	0	0
contig_13002	chrUn	64631677	64646991	15314	34	1	0	21	0	10	0	2	0	0	0	0	0	EZ606932 HP462190 HP462189
contig_32258	chrUn	50609759	50639866	30107	76	5	1	5	63	2	0	0	2377	12433	2047	0	0	0
contig_3151	chrUn	54431332	54438170	6838	4	3	0	0	1	0	0	0	212	0	0	0	0	DQ322772 EF711026 AF211205
contig_21732	chrUn	15401662	15422256	20594	12	0	0	0	12	0	0	0	1788	759	0	0	34	0
contig_27258	chrUn	33011080	33117508	106428	106	0	0	0	106	0	0	0	8178	20455	1463	0	125	0
contig_15210	chrUn	38570922	38604596	33674	34	28	0	5	0	1	0	0	3805	15259	2379	0	34	0
contig_2298	chrUn	56547446	56549243	1797	4	0	0	0	4	0	0	0	0	0	0	0	0	0
contig_15810	chrUn	33848902	33894766	45864	52	16	0	5	30	1	0	0	1967	19571	403	0	39	0
contig_5903	chrUn	78408483	78416067	7584	11	0	0	10	1	0	0	0	2452	0	0	0	0	0
