# Supplementary material for: Composition and organization of active centromere sequences in complex genomes
Source: BMC Genomics. 2012 Jul 20;13:324. doi: 10.1186/1471-2164-13-324 (PMC3422206; doi:10.1186/1471-2164-13-324)
Supplement: Additional file 7 — Table S6. Centromeric satellite family repeat class enrichment estimates. [file 1471-2164-13-324-S7.xlsx]

## Sheet: Sheet1
Supplemental Table 6: Centromeric Satellite Family Repeat Class Enrichment Estimates
Canine Centromeric Satellite Family	Repeat Class	Bases in Canine Centromeric Database	pVal (100 Genomic Simulations)	Simulated Mean of Repeat Class Bases	Estimated Enrichment
CarSat1	LTR59	143	0.04	24.65	5.80122
CarSat1	(CCCTAA)n	221814	0	95871.3	2.31366
CarSat1	CfERV1a_LTR	272847	0	122606	2.22539
CarSat2	(CCCTA)n	464	0	6.94	66.8588
CarSat2	(TAGGG)n	543	0	16.2	33.5185
CarSat2	(TTTAG)n	112	0.01	6.68	16.7665
CarSat2	(CTAGGG)n	130	0.05	12.51	10.3917
CarSat2	(CCCTAA)n	21624	0	2543.4	8.50201
CarSat2	(CCCTAG)n	436	0.03	52.94	8.23574
CarSat2	(CTAAA)n	168	0	23.96	7.01169
CarSat2	(CTACT)n	252	0.06	39.04	6.45492
CarSat2	(TTAGGG)n	2320	0	431.15	5.38096
CarSat2	(CAAT)n	692	0.01	375.65	1.84214
CarSat3	(CGGTG)n	172	0.01	5.36	32.0896
CarSat3	(CTAG)n	56	0.08	8.48	6.60377
CarSat3	(CACCG)n	172	0.09	33.45	5.142
CarSat3	MER110-int	816	0.03	204.89	3.98262
CarSat3	(TTC)n	1184	0	401.81	2.94667
CarSat3	MER119	1731	0.03	791.96	2.18572
CarSat3	CfERV1z_LTR	10795	0	5316.02	2.03065
CarSat3	LTR50	2512	0.08	1391.85	1.80479
CarSat3	(TTTTTG)n	587	0.02	344.9	1.70194
Sat1CF	LTR69	47	0.07	5.62	8.36299
Sat1CF	(TTTCG)n	312	0.08	109.59	2.84698
Sat2CF	(TTAGG)n	1670	0	2.68	623.134
Sat2CF	(CCCTAA)n	2564919	0	4523.94	566.966
Sat2CF	(TTAGGG)n	190430	0	605.72	314.386
Sat2CF	(TAGGG)n	8408	0	35.77	235.057
Sat2CF	(CCTAA)n	1879	0	31.29	60.0511
Sat2CF	(CCCGAA)n	4256	0	196.25	21.6866
Sat2CF	(ATAGG)n	202	0	11.4	17.7193
Sat2CF	(CCCTAG)n	460	0.01	46.78	9.83326
Sat2CF	(AATAG)n	1247	0	150.06	8.31001
Sat2CF	CfERV1a_LTR	38576	0	5154.19	7.4844
Sat2CF	(TTAGGC)n	162	0.04	23.65	6.84989
Sat2CF	(GCCTAA)n	66	0.06	10.7	6.16822
Sat2CF	(CAGGT)n	52	0.07	15.13	3.43688
Sat2CF	L1_Canis1	627484	0	223964	2.80171
Sat2CF	(CTATT)n	1238	0.04	470.3	2.63236
Sat2CF	L1_Canid	310376	0	125103	2.48095
Sat2CF	CfERV1z_LTR	25057	0	10190.8	2.45879
Sat3CF	(GACTG)n	81	0	1.43	56.6434
Sat3CF	(CAGTC)n	96	0.04	11.09	8.65645
Sat4CF	SUBTEL_sa	512	0	12.8	40
Sat4CF	(CCTA)n	259	0	13.65	18.9744
Sat4CF	(ATCG)n	117	0.03	14.82	7.89474
Sat4CF	(CCCCAG)n	993	0	167.91	5.91388
Sat4CF	MER34	3228	0.06	1905.29	1.69423
Sat5CF	(CATG)n	91752	0	92.3	994.063
Sat5CF	(CGTG)n	35914	0	43.14	832.499
Sat5CF	SUBTEL_sa	2688	0	5.1	527.059
Sat5CF	(CCTG)n	3709	0	9.11	407.135
Sat5CF	(TATG)n	43971	0	219.68	200.159
Sat5CF	(CACG)n	35072	0	179.05	195.878
Sat5CF	(TG)n	364888	0	2426.68	150.365
Sat5CF	(TATATG)n	32197	0	324.54	99.2081
Sat5CF	(CATA)n	54579	0	654.24	83.4235
Sat5CF	(TACTG)n	75	0	0.9	83.3333
Sat5CF	(CCTA)n	785	0	14.26	55.0491
Sat5CF	(CAGG)n	2596	0	50.48	51.4263
Sat5CF	(CA)n	431201	0	10922.9	39.477
Sat5CF	(CATATA)n	33633	0	1015.42	33.1223
Sat5CF	(CCCTG)n	399	0	20.22	19.7329
Sat5CF	(TAGG)n	386	0	27.75	13.9099
Sat5CF	tRNA-Cys-TGY	76	0	6.2	12.2581
Sat5CF	CarLTR1A2A	748	0.01	89	8.40449
Sat5CF	CarLTR1A2B	217	0.06	30.26	7.17118
Sat5CF	LTR16D	2409	0	337.36	7.14074
Sat5CF	(TCTCTG)n	1537	0	218.6	7.03111
Sat5CF	MER96	914	0	136.53	6.6945
Sat5CF	MER91C	464	0.01	89.38	5.19132
Sat5CF	MLT2B2	2089	0	416.37	5.01717
Sat5CF	(TCTCC)n	52	0.08	12.18	4.26929
Sat5CF	(GTGTG)n	208	0.08	57.39	3.62432
Sat5CF	MER90a	1354	0.06	452.69	2.99101
Sat5CF	MLT2B1	4105	0	1446.47	2.83794
Sat5CF	(TCTA)n	1273	0	452.52	2.81314
Sat5CF	Tigger1a_Car	1589	0.03	575.74	2.75993
Sat5CF	L1MB1	3899	0.03	1905.7	2.04597
Sat6CF	ERVL-B1	328	0.02	27.4	11.9708
Sat6CF	(CCCCAG)n	997	0	104.68	9.52426
Sat6CF	(CTGGGG)n	273	0	29.35	9.30153
Sat6CF	L1_Cf	40162	0	25116.9	1.599
Sat7CF	(CAGGC)n	108	0	0.7	154.286
Sat7CF	U5	126	0	5.54	22.7437
Sat7CF	L1_Canis2	142747	0	9923.36	14.3849
Sat7CF	LTR16A1	2430	0	419.79	5.78861
Sat7CF	Charlie5	2721	0	536.84	5.06855
Sat7CF	MLT1E	2890	0	631.17	4.5788
Sat7CF	(TTAA)n	432	0.02	113.04	3.82166
Sat7CF	(T)n	1104	0.01	588.76	1.87513
Sat8CF	U2	3071	0	9.49	323.604
Sat8CF	CfERV1	8277	0	376.44	21.9876
Sat8CF	MER87	81	0.02	6.9	11.7391
Sat8CF	(TTTCC)n	37	0.07	6.14	6.02606
Sat8CF	(TTTTC)n	225	0.05	61.88	3.63607
Sat8CF	L3b	382	0.08	105.06	3.63602
Sat8CF	CfERV1b_LTR	66	0.09	24.63	2.67966
Sat8CF	MLT1J2	736	0.08	317.33	2.31935
